# Supplementary material for: Programmable Construction of Supramolecular Polymers Achieved in Neutral Lipid Environments
Source: Nat Commun. 2026 Jul 6;17:5732. doi: 10.1038/s41467-026-74683-9 (PMC13338038; doi:10.1038/s41467-026-74683-9)
Supplement: Supplementary file 3 — Source Data [file 41467_2026_74683_MOESM3_ESM.xlsx]

## Sheet: Fig. 2a
	UV-vis absorption				Fluorescence
	Wavelength / nm	Absorbance			Wavelength / nm	FL intensity / arb.units
		1Mono	1Agg			1Mono	1Agg
	550	-0.00060863	4.4384e-05		430	24.719	28.146
	549.8	-0.00034669	0.00031713		430.2	24.937	28.362
	549.6	-0.00014974	0.00043574		430.4	25.144	28.549
	549.4	-0.00035673	0.00019293		430.6	25.304	28.781
	549.2	-0.00064611	0.00016128		430.8	25.48	29.037
	549	-0.00065757	0.00034825		431	25.673	29.342
	548.8	-0.00040971	0.00029527		431.2	25.879	29.572
	548.6	-0.00027934	0.00012243		431.4	26.059	29.823
	548.4	-0.00038797	0.00013669		431.6	26.286	30.081
	548.2	-0.0004245	0.0002474		431.8	26.514	30.354
	548	-0.00045705	0.00030876		432	26.768	30.599
	547.8	-0.00055921	0.00040373		432.2	27.005	30.847
	547.6	-0.00036867	0.00030733		432.4	27.225	31.106
	547.4	-0.00034836	9.2139e-05		432.6	27.473	31.42
	547.2	-0.00052963	6.452e-05		432.8	27.73	31.727
	547	-0.00059954	0.00022251		433	27.935	32.018
	546.8	-0.00050356	0.0003283		433.2	28.213	32.321
	546.6	-0.00030922	0.00014334		433.4	28.447	32.612
	546.4	-0.0002987	0.00018325		433.6	28.714	32.959
	546.2	-0.00041239	0.00028244		433.8	28.948	33.254
	546	-0.0005759	1.6528e-05		434	29.171	33.549
	545.8	-0.00068828	6.8796e-05		434.2	29.424	33.903
	545.6	-0.00051312	0.00017256		434.4	29.692	34.192
	545.4	-0.00032448	0.00029842		434.6	29.974	34.501
	545.2	-0.00050546	0.00056351		434.8	30.275	34.876
	545	-0.00068371	0.0003688		435	30.601	35.228
	544.8	-0.00058856	0.0002022		435.2	30.915	35.547
	544.6	-0.00042023	0.00020523		435.4	31.202	35.94
	544.4	-0.0003417	0.00025334		435.6	31.521	36.323
	544.2	-0.00027292	0.0004111		435.8	31.809	36.696
	544	-0.00045295	0.00027371		436	32.134	37.045
	543.8	-0.00065662	0.00018634		436.2	32.448	37.454
	543.6	-0.0005898	0.00029801		436.4	32.787	37.851
	543.4	-0.00051698	0.00042167		436.6	33.16	38.262
	543.2	-0.0003739	0.00028981		436.8	33.524	38.725
	543	-0.00039445	0.00024098		437	33.908	39.076
	542.8	-0.00065496	0.000511		437.2	34.318	39.501
	542.6	-0.00068561	0.00038698		437.4	34.757	39.938
	542.4	-0.0004305	0.0001251		437.6	35.142	40.365
	542.2	-0.00022873	9.3921e-05		437.8	35.549	40.815
	542	-0.00036766	0.0002632		438	35.937	41.294
	541.8	-0.00055327	0.00047797		438.2	36.417	41.774
	541.6	-0.00064795	0.00035396		438.4	36.913	42.277
	541.4	-0.00056545	0.00019127		438.6	37.416	42.786
	541.2	-0.00037794	0.00026985		438.8	37.857	43.353
	541	-0.00034194	0.00040581		439	38.344	43.87
	540.8	-0.00053545	0.00041656		439.2	38.86	44.41
	540.6	-0.0007001	0.00023148		439.4	39.351	44.94
	540.4	-0.00060762	0.00032705		439.6	39.91	45.448
	540.2	-0.00043478	0.00044305		439.8	40.453	45.996
	540	-0.00023497	0.00040848		440	41.018	46.554
	539.8	-0.00032905	0.00049484		440.2	41.572	47.147
	539.6	-0.00063916	0.00056469		440.4	42.122	47.726
	539.4	-0.000684	0.00061013		440.6	42.673	48.318
	539.2	-0.00046584	0.0003536		440.8	43.267	48.951
	539	-0.00027174	0.00030959		441	43.872	49.497
	538.8	-0.00035263	0.00035075		441.2	44.476	50.198
	538.6	-0.00054484	0.00021449		441.4	45.12	50.804
	538.4	-0.0006666	0.00028238		441.6	45.711	51.43
	538.2	-0.00049643	0.00039239		441.8	46.382	52.109
	538	-0.00030417	0.00041805		442	47.063	52.739
	537.8	-0.00037948	0.00022465		442.2	47.793	53.413
	537.6	-0.0004997	0.00017405		442.4	48.484	54.113
	537.4	-0.00062217	0.00037082		442.6	49.222	54.813
	537.2	-0.00058784	0.00060835		442.8	49.916	55.548
	537	-0.00029181	0.00053903		443	50.699	56.304
	536.8	-0.00022042	0.00044561		443.2	51.507	57.001
	536.6	-0.00042718	0.00059528		443.4	52.255	57.756
	536.4	-0.00067931	0.00051836		443.6	53.093	58.598
	536.2	-0.0007396	0.00058055		443.8	53.944	59.444
	536	-0.00040092	0.00048742		444	54.779	60.294
	535.8	-0.00014279	0.00040557		444.2	55.695	61.18
	535.6	-0.00026004	0.00063567		444.4	56.564	62.047
	535.4	-0.00049043	0.00066923		444.6	57.494	62.961
	535.2	-0.00064421	0.00061916		444.8	58.449	63.896
	535	-0.00059337	0.00064939		445	59.398	64.785
	534.8	-0.00026265	0.00069572		445.2	60.423	65.691
	534.6	-0.00019054	0.00051961		445.4	61.487	66.653
	534.4	-0.00053225	0.00042268		445.6	62.546	67.679
	534.2	-0.00075528	0.00022863		445.8	63.653	68.707
	534	-0.00057329	0.00019335		446	64.756	69.728
	533.8	-0.00029389	0.00027294		446.2	65.906	70.804
	533.6	-0.00026069	0.00048148		446.4	67.015	71.809
	533.4	-0.00043193	0.00067179		446.6	68.221	72.868
	533.2	-0.00062502	0.00038164		446.8	69.369	73.912
	533	-0.00061148	0.00027841		447	70.61	74.987
	532.8	-0.00035816	0.00048968		447.2	71.827	76.017
	532.6	-0.00029846	0.00056214		447.4	73.06	77.164
	532.4	-0.00051859	0.00057331		447.6	74.334	78.302
	532.2	-0.00056224	0.00058126		447.8	75.659	79.465
	532	-0.00058357	0.00042238		448	76.987	80.633
	531.8	-0.00062223	0.00038205		448.2	78.371	81.814
	531.6	-0.00036558	0.00039862		448.4	79.754	83.045
	531.4	-0.00029033	0.00052015		448.6	81.228	84.234
	531.2	-0.000531	0.00059415		448.8	82.739	85.431
	531	-0.00069018	0.00059766		449	84.29	86.745
	530.8	-0.00063019	0.00067784		449.2	85.773	88.076
	530.6	-0.00044268	0.00076866		449.4	87.276	89.441
	530.4	-0.00031664	0.00066383		449.6	88.807	90.88
	530.2	-0.00043745	0.00055442		449.8	90.499	92.272
	530	-0.00062473	0.00059142		450	92.266	93.652
	529.8	-0.00072101	0.00060645		450.2	94.158	95.14
	529.6	-0.00054912	0.00062801		450.4	95.991	96.633
	529.4	-0.00033737	0.00055103		450.6	97.943	98.228
	529.2	-0.00043145	0.00057467		450.8	99.867	99.763
	529	-0.00059616	0.00056226		451	101.86	101.34
	528.8	-0.00072041	0.00064654		451.2	103.88	102.96
	528.6	-0.00064082	0.00058815		451.4	105.98	104.67
	528.4	-0.00037366	0.00045297		451.6	108.15	106.29
	528.2	-0.0003859	0.00042381		451.8	110.33	107.97
	528	-0.00062289	0.00064363		452	112.58	109.63
	527.8	-0.00071489	0.00071942		452.2	114.96	111.4
	527.6	-0.0005155	0.00045416		452.4	117.31	113.2
	527.4	-0.00036036	0.00052353		452.6	119.79	115.07
	527.2	-0.00038774	0.00060027		452.8	122.4	117.01
	527	-0.00051033	0.00060942		453	125.07	118.94
	526.8	-0.00064534	0.00048475		453.2	127.75	120.81
	526.6	-0.00053646	0.00047833		453.4	130.59	122.66
	526.4	-0.00036392	0.00074015		453.6	133.43	124.68
	526.2	-0.00028944	0.00074579		453.8	136.38	126.5
	526	-0.00039279	0.00053571		454	139.2	128.6
	525.8	-0.00054276	0.00053642		454.2	142.16	130.76
	525.6	-0.00063958	0.00056202		454.4	145.12	132.83
	525.4	-0.00050124	0.0007073		454.6	148.29	134.99
	525.2	-0.0002345	0.00078321		454.8	151.54	137.24
	525	-0.00023628	0.0004974		455	154.96	139.5
	524.8	-0.00046988	0.00040896		455.2	158.43	141.81
	524.6	-0.0006274	0.00061839		455.4	161.97	144.15
	524.4	-0.00053884	0.00073468		455.6	165.64	146.48
	524.2	-0.00031123	0.00064737		455.8	169.32	148.89
	524	-0.00027981	0.00077276		456	173.22	151.34
	523.8	-0.00038506	0.00078161		456.2	177.21	153.82
	523.6	-0.00052963	0.00056505		456.4	181.2	156.35
	523.4	-0.00060584	0.00068794		456.6	185.48	158.93
	523.2	-0.00043989	0.00065171		456.8	189.71	161.58
	523	-0.00027376	0.00055703		457	194.04	164.22
	522.8	-0.00036594	0.00059035		457.2	198.45	166.96
	522.6	-0.00060222	0.00069358		457.4	202.98	169.67
	522.4	-0.00065615	0.00094144		457.6	207.6	172.48
	522.2	-0.0004893	0.00083613		457.8	212.3	175.35
	522	-0.00025124	0.00069798		458	217.21	178.38
	521.8	-0.00021846	0.00076474		458.2	222.18	181.27
	521.6	-0.00048538	0.00073374		458.4	227.34	184.26
	521.4	-0.00053593	0.00075126		458.6	232.72	187.28
	521.2	-0.00042242	0.00070617		458.8	238.19	190.27
	521	-0.00033226	0.00066495		459	243.72	193.33
	520.8	-0.00026782	0.00075999		459.2	249.39	196.5
	520.6	-0.00043977	0.00084932		459.4	255.36	199.76
	520.4	-0.00050124	0.00075221		459.6	261.32	203
	520.2	-0.00042124	0.00057372		459.8	267.49	206.34
	520	-0.00037176	0.0007506		460	273.69	209.7
	519.8	-0.00030256	0.00075518		460.2	280.14	213.12
	519.6	-0.00029348	0.00071639		460.4	286.81	216.6
	519.4	-0.00045284	0.00075838		460.6	293.68	220.16
	519.2	-0.00054425	0.00085983		460.8	300.59	223.67
	519	-0.00032911	0.00087688		461	307.77	227.21
	518.8	-0.00017961	0.00075179		461.2	315.06	230.93
	518.6	-0.00027827	0.00085318		461.4	322.54	234.77
	518.4	-0.00033636	0.00095237		461.6	330.37	238.79
	518.2	-0.00040692	0.0010187		461.8	338.3	242.84
	518	-0.00038126	0.00095807		462	346.49	246.87
	517.8	-0.00025225	0.0010162		462.2	354.89	250.92
	517.6	-0.00017059	0.0009712		462.4	363.48	255.08
	517.4	-0.00021923	0.00084849		462.6	372.13	259.33
	517.2	-0.00030993	0.00093954		462.8	381.01	263.66
	517	-0.00038714	0.0011211		463	390.25	268.07
	516.8	-0.00038786	0.00099276		463.2	399.71	272.45
	516.6	-0.0002399	0.00091519		463.4	409.55	277.09
	516.4	-0.00027067	0.00098753		463.6	419.42	281.67
	516.2	-0.00043525	0.0011169		463.8	429.56	286.33
	516	-0.00049958	0.0013313		464	439.98	291.16
	515.8	-0.00044119	0.0011411		464.2	450.73	296.17
	515.6	-0.00028712	0.001073		464.4	461.61	301.2
	515.4	-0.00022208	0.0011638		464.6	472.6	306.15
	515.2	-0.0002478	0.00098629		464.8	483.84	311.37
	515	-0.00036238	0.001083		465	495.36	316.7
	514.8	-0.00040859	0.0010592		465.2	507.15	322.08
	514.6	-0.00017415	0.00097429		465.4	519.39	327.55
	514.4	-1.3839e-05	0.0010812		465.6	531.86	332.97
	514.2	-0.00016488	0.0012227		465.8	544.5	338.41
	514	-0.00040092	0.0012985		466	557.36	343.94
	513.8	-0.00037829	0.0012482		466.2	570.57	349.53
	513.6	-0.00018157	0.0012581		466.4	584.22	355.46
	513.4	-0.00011838	0.0010988		466.6	598.1	361.28
	513.2	-0.00015894	0.0011492		466.8	612.21	367.16
	513	-0.00033232	0.0013396		467	626.59	373.36
	512.8	-0.00036499	0.0012766		467.2	640.99	379.6
	512.6	-0.00014724	0.0012313		467.4	655.8	386.14
	512.4	-2.0492e-05	0.0014227		467.6	670.9	392.5
	512.2	4.1934e-05	0.0014663		467.8	686.15	398.95
	512	-0.0001027	0.0013765		468	701.72	405.7
	511.8	-0.00020818	0.0014351		468.2	717.65	412.37
	511.6	-7.6265e-05	0.0014324		468.4	734	419.04
	511.4	-1.9066e-05	0.0014263		468.6	750.45	426.02
	511.2	-4.1458e-05	0.001533		468.8	767.31	433.05
	511	-1.3364e-05	0.0014754		469	784.34	439.95
	510.8	-4.0211e-05	0.0015191		469.2	801.76	446.98
	510.6	-8.4342e-05	0.0016912		469.4	819.47	454.3
	510.4	4.8348e-05	0.0016821		469.6	837.75	461.78
	510.2	0.00019393	0.0015468		469.8	856.28	469.24
	510	0.00021585	0.0015902		470	875.15	476.83
	509.8	0.00024441	0.0015946		470.2	894.21	484.71
	509.6	-6.9493e-06	0.0015903		470.4	913.5	492.45
	509.4	-9.9548e-05	0.0014521		470.6	932.86	500.13
	509.2	0.00014599	0.0013899		470.8	952.56	508.08
	509	0.00038091	0.001565		471	972.53	515.89
	508.8	0.00037592	0.0016487		471.2	992.51	523.86
	508.6	9.3133e-05	0.001669		471.4	1013.3	532.02
	508.4	-8.7728e-05	0.0017496		471.6	1034.3	540.15
	508.2	6.1713e-05	0.0019279		471.8	1055.3	548.53
	508	0.00027833	0.0018917		472	1076.8	557.07
	507.8	0.00043264	0.0016806		472.2	1098.8	565.5
	507.6	0.00038495	0.0016301		472.4	1120.7	573.9
	507.4	0.00017415	0.0018827		472.6	1142.9	582.4
	507.2	0.00021394	0.0018797		472.8	1165.4	591.07
	507	0.0004981	0.0017717		473	1188	600.02
	506.8	0.00067509	0.0018182		473.2	1211.1	608.93
	506.6	0.00053884	0.001864		473.4	1234.5	617.98
	506.4	0.00026277	0.0019242		473.6	1258	627.12
	506.2	0.00020515	0.0020972		473.8	1281.5	636.26
	506	0.00052827	0.0021872		474	1305.5	645.62
	505.8	0.00093198	0.0020384		474.2	1329.5	655
	505.6	0.0009485	0.0020383		474.4	1354.5	664.28
	505.4	0.00063049	0.0019605		474.6	1379.4	674.25
	505.2	0.00045569	0.0021309		474.8	1404.7	684.08
	505	0.00056064	0.0024581		475	1430.1	693.81
	504.8	0.00087936	0.0023442		475.2	1455.5	703.62
	504.6	0.00097926	0.0022752		475.4	1481.4	713.16
	504.4	0.00079145	0.0025169		475.6	1507	722.88
	504.2	0.00067005	0.0024331		475.8	1533	732.64
	504	0.00072	0.002314		476	1559	742.43
	503.8	0.00096655	0.0023098		476.2	1585.2	752.24
	503.6	0.0012631	0.0023356		476.4	1611.5	762.33
	503.4	0.0012235	0.0025001		476.6	1638.4	772.58
	503.2	0.00085643	0.0024869		476.8	1664.7	782.99
	503	0.00083843	0.0025097		477	1691.4	793.17
	502.8	0.0011464	0.0026701		477.2	1718.5	803.35
	502.6	0.0014	0.0026907		477.4	1745.4	813.51
	502.4	0.0014538	0.0026327		477.6	1772.7	823.85
	502.2	0.0012427	0.0028219		477.8	1799.8	833.95
	502	0.0011203	0.0027868		478	1827.2	844.13
	501.8	0.0014071	0.0028647		478.2	1854.6	854.47
	501.6	0.0017635	0.0029296		478.4	1882.1	864.79
	501.4	0.0018174	0.0028587		478.6	1909	875.24
	501.2	0.0016488	0.0029782		478.8	1936.4	885.7
	501	0.0015104	0.0028568		479	1963.9	896.18
	500.8	0.0015822	0.0029304		479.2	1991.6	906.78
	500.6	0.0018514	0.0033275		479.4	2019.7	917.68
	500.4	0.0021802	0.0033699		479.6	2048.1	928.66
	500.2	0.0021974	0.0033037		479.8	2076.4	939.47
	500	0.0020659	0.00335		480	2104.4	950.35
	499.8	0.0020385	0.0033868		480.2	2132.3	961.09
	499.6	0.0021318	0.0034879		480.4	2160.1	971.76
	499.4	0.0024847	0.003297		480.6	2187.6	982.62
	499.2	0.0024993	0.0033835		480.8	2215.1	992.97
	499	0.0023454	0.0036324		481	2242.7	1003.4
	498.8	0.002492	0.0036721		481.2	2270.2	1013.8
	498.6	0.0027496	0.0036869		481.4	2296.9	1023.9
	498.4	0.003016	0.0037224		481.6	2323.7	1034.4
	498.2	0.0031537	0.0040793		481.8	2350.4	1044.6
	498	0.0030215	0.0042929		482	2377.5	1055.3
	497.8	0.0028458	0.0042102		482.2	2404.3	1066
	497.6	0.0031054	0.0040974		482.4	2431.2	1076.8
	497.4	0.0035772	0.0042407		482.6	2458.1	1087.7
	497.2	0.0038869	0.0044022		482.8	2485.4	1098.6
	497	0.0038225	0.0044558		483	2512.9	1109.2
	496.8	0.0035411	0.0045008		483.2	2540.3	1120.2
	496.6	0.0036017	0.0045213		483.4	2568.1	1131.2
	496.4	0.0040351	0.0048142		483.6	2595.7	1142
	496.2	0.0044223	0.0050989		483.8	2623.1	1153
	496	0.0045034	0.0049763		484	2649.7	1163.7
	495.8	0.0042602	0.004959		484.2	2676.1	1174.2
	495.6	0.0041775	0.0050579		484.4	2702.1	1184.9
	495.4	0.0045788	0.0050954		484.6	2727.7	1195.7
	495.2	0.0050402	0.0052465		484.8	2752.9	1205.9
	495	0.0052204	0.0054141		485	2778.3	1216.5
	494.8	0.0051418	0.0056003		485.2	2803.5	1226.9
	494.6	0.0051599	0.0054546		485.4	2828.9	1237.1
	494.4	0.005503	0.005381		485.6	2853.8	1247.9
	494.2	0.0059223	0.0057041		485.8	2879	1258.2
	494	0.0061422	0.0058857		486	2903.9	1269
	493.8	0.006147	0.0059712		486.2	2928.5	1278.8
	493.6	0.0060827	0.0062394		486.4	2952.7	1288.8
	493.4	0.0063243	0.0064123		486.6	2976.7	1298.6
	493.2	0.0068174	0.0065772		486.8	3000.6	1308.7
	493	0.0071556	0.0065828		487	3024.5	1318.8
	492.8	0.0072929	0.0067034		487.2	3048.7	1328.8
	492.6	0.0072363	0.006849		487.4	3073.1	1339.2
	492.4	0.0071891	0.0070715		487.6	3097.3	1349.4
	492.2	0.0076443	0.0074472		487.8	3120.6	1359.8
	492	0.008256	0.0073363		488	3143.5	1369.7
	491.8	0.0085082	0.0074745		488.2	3165.8	1380.1
	491.6	0.0085809	0.0076914		488.4	3188.4	1390.3
	491.4	0.008687	0.0076271		488.6	3209.9	1400.2
	491.2	0.0089084	0.0078289		488.8	3230.9	1410
	491	0.009406	0.0079748		489	3252.3	1419.3
	490.8	0.0099507	0.0079074		489.2	3271.9	1428.5
	490.6	0.010039	0.0079846		489.4	3292.1	1437.9
	490.4	0.009997	0.0084766		489.6	3312.3	1447.8
	490.2	0.010268	0.0088615		489.8	3332.3	1457.1
	490	0.010803	0.0089527		490	3351.7	1466.5
	489.8	0.011323	0.0091771		490.2	3371.3	1475.5
	489.6	0.011507	0.0091819		490.4	3390.8	1485.4
	489.4	0.011354	0.0092441		490.6	3410.5	1495.1
	489.2	0.011634	0.0095094		490.8	3430	1504.8
	489	0.012314	0.0097635		491	3449.4	1514.6
	488.8	0.012932	0.0099896		491.2	3469.2	1524.4
	488.6	0.013426	0.010235		491.4	3488.1	1534.4
	488.4	0.013464	0.010533		491.6	3506.7	1543.9
	488.2	0.0135	0.010759		491.8	3524.4	1553.4
	488	0.013943	0.010775		492	3541.7	1562.7
	487.8	0.014594	0.010953		492.2	3558.4	1571.9
	487.6	0.015147	0.011208		492.4	3574.2	1580.5
	487.4	0.015405	0.011473		492.6	3590	1589.1
	487.2	0.015464	0.011844		492.8	3605.6	1597.5
	487	0.015782	0.012161		493	3622.1	1605.8
	486.8	0.01651	0.012321		493.2	3637.3	1614.4
	486.6	0.017261	0.012446		493.4	3653.1	1623
	486.4	0.017649	0.01288		493.6	3668.5	1631.7
	486.2	0.017685	0.013222		493.8	3683.9	1640.4
	486	0.018022	0.013367		494	3699.8	1649
	485.8	0.018711	0.013541		494.2	3716	1658.2
	485.6	0.019529	0.013938		494.4	3730.7	1667.4
	485.4	0.020077	0.014193		494.6	3745.4	1676.1
	485.2	0.02017	0.014434		494.8	3759.3	1685.2
	485	0.020375	0.014888		495	3772.9	1693.7
	484.8	0.021048	0.015005		495.2	3786	1701.7
	484.6	0.021934	0.01514		495.4	3798	1710
	484.4	0.02262	0.01551		495.6	3810.1	1717.7
	484.2	0.022962	0.015794		495.8	3821.9	1726
	484	0.023232	0.016168		496	3833.4	1734.1
	483.8	0.02381	0.016495		496.2	3845	1742.3
	483.6	0.024706	0.016877		496.4	3856.5	1750.2
	483.4	0.025562	0.017423		496.6	3868.9	1758
	483.2	0.026001	0.017704		496.8	3880.1	1766.2
	483	0.026191	0.0178		497	3891.9	1774.4
	482.8	0.026757	0.018082		497.2	3903	1782.8
	482.6	0.027736	0.018615		497.4	3914.4	1791.2
	482.4	0.028516	0.019073		497.6	3925.7	1799.4
	482.2	0.029124	0.01947		497.8	3936.3	1807.8
	482	0.029521	0.019829		498	3946	1816.5
	481.8	0.02981	0.02008		498.2	3955.6	1825.3
	481.6	0.030662	0.020579		498.4	3964.5	1832.9
	481.4	0.031684	0.021046		498.6	3973.6	1840.4
	481.2	0.032453	0.02126		498.8	3982.4	1848
	481	0.033041	0.021735		499	3991.7	1855
	480.8	0.033475	0.022152		499.2	3999.6	1862.3
	480.6	0.034125	0.022352		499.4	4007.8	1870.1
	480.4	0.035174	0.022876		499.6	4016.3	1877.5
	480.2	0.03627	0.02354		499.8	4024.5	1885.2
	480	0.036944	0.024073		500	4033.4	1892.8
	479.8	0.037337	0.024348		500.2	4042.7	1900.6
	479.6	0.03807	0.024606		500.4	4051.3	1908.6
	479.4	0.039171	0.025196		500.6	4060	1916.5
	479.2	0.040094	0.025598		500.8	4067.8	1924.6
	479	0.040826	0.025862		501	4076.3	1932.3
	478.8	0.041415	0.026407		501.2	4084.6	1940
	478.6	0.042032	0.027026		501.4	4091.9	1947.4
	478.4	0.042996	0.027537		501.6	4098.4	1955.1
	478.2	0.044147	0.02805		501.8	4105.1	1962.4
	478	0.045144	0.028479		502	4112.2	1969.3
	477.8	0.045762	0.028807		502.2	4118.7	1975.8
	477.6	0.046347	0.029321		502.4	4125	1982.5
	477.4	0.047262	0.029915		502.6	4131.2	1989.4
	477.2	0.048486	0.030473		502.8	4137.9	1996.8
	477	0.049654	0.030972		503	4145.4	2004.3
	476.8	0.050368	0.031472		503.2	4152.7	2011.8
	476.6	0.050849	0.032111		503.4	4160.7	2019.7
	476.4	0.051784	0.032769		503.6	4167.7	2027
	476.2	0.053017	0.03319		503.8	4174.1	2034.1
	476	0.054134	0.033647		504	4180.2	2041
	475.8	0.055039	0.034274		504.2	4185	2047.7
	475.6	0.05566	0.034618		504.4	4189.4	2053.8
	475.4	0.056536	0.035072		504.6	4194.7	2060.7
	475.2	0.057695	0.035715		504.8	4200.1	2067
	475	0.058931	0.036372		505	4205.2	2073.7
	474.8	0.060014	0.037125		505.2	4210	2080.4
	474.6	0.060757	0.03743		505.4	4215.4	2087.3
	474.4	0.061452	0.0379		505.6	4221.4	2094.1
	474.2	0.062505	0.038481		505.8	4228.1	2101
	474	0.063865	0.039104		506	4234	2107.8
	473.8	0.065057	0.040008		506.2	4239.1	2114.8
	473.6	0.065934	0.040476		506.4	4244.6	2121.2
	473.4	0.066611	0.041011		506.6	4249	2127.1
	473.2	0.067559	0.04186		506.8	4253.2	2132.9
	473	0.068881	0.042542		507	4256.5	2138.7
	472.8	0.070171	0.043149		507.2	4260.2	2144.5
	472.6	0.071126	0.043654		507.4	4264.2	2150.2
	472.4	0.071807	0.044158		507.6	4267.3	2155.6
	472.2	0.072699	0.044756		507.8	4271	2161.3
	472	0.07396	0.045233		508	4275	2167.2
	471.8	0.075297	0.045759		508.2	4278.5	2173
	471.6	0.076435	0.046496		508.4	4283	2179.3
	471.4	0.07719	0.047245		508.6	4287.7	2185.3
	471.2	0.077924	0.047789		508.8	4291.8	2190.5
	471	0.079131	0.048418		509	4296.6	2196.8
	470.8	0.080614	0.0492		509.2	4301.4	2202.6
	470.6	0.081822	0.049915		509.4	4305.4	2207.8
	470.4	0.082554	0.050577		509.6	4308.5	2212.8
	470.2	0.083273	0.051448		509.8	4310.8	2217.4
	470	0.08432	0.051962		510	4313.2	2221.8
	469.8	0.085784	0.052574		510.2	4315.7	2226.4
	469.6	0.087056	0.053318		510.4	4318.4	2230.7
	469.4	0.087846	0.053822		510.6	4321.2	2235.2
	469.2	0.088705	0.054374		510.8	4324.2	2239.8
	469	0.089593	0.054873		511	4327.4	2245.3
	468.8	0.090753	0.055526		511.2	4331.3	2250.3
	468.6	0.092192	0.056304		511.4	4334.4	2255.3
	468.4	0.093354	0.057155		511.6	4337.8	2260.8
	468.2	0.094119	0.057896		511.8	4341	2265.3
	468	0.094782	0.058706		512	4342.9	2269.4
	467.8	0.09593	0.059349		512.2	4344.5	2273.3
	467.6	0.097404	0.060087		512.4	4347	2277.2
	467.4	0.098482	0.060757		512.6	4348.3	2280.3
	467.2	0.099164	0.06129		512.8	4349.9	2283.9
	467	0.09986	0.061967		513	4352	2287.7
	466.8	0.10088	0.062625		513.2	4353.3	2291
	466.6	0.10218	0.06331		513.4	4355.6	2295.2
	466.4	0.10346	0.063921		513.6	4359	2299.8
	466.2	0.10442	0.064507		513.8	4362.4	2304.5
	466	0.10502	0.065218		514	4367	2309.5
	465.8	0.10579	0.065915		514.2	4370.3	2314
	465.6	0.10696	0.066599		514.4	4371.9	2318.1
	465.4	0.10814	0.067166		514.6	4373.6	2321.7
	465.2	0.10921	0.067757		514.8	4373.9	2324.6
	465	0.10995	0.068573		515	4374.2	2327.5
	464.8	0.11057	0.069259		515.2	4374.4	2329.8
	464.6	0.11167	0.070015		515.4	4375.5	2332.4
	464.4	0.11302	0.070577		515.6	4376.5	2334.9
	464.2	0.11407	0.071105		515.8	4377.2	2337.3
	464	0.11463	0.071874		516	4378.8	2340.5
	463.8	0.11516	0.072625		516.2	4380.9	2343.3
	463.6	0.11611	0.073006		516.4	4382.8	2346.4
	463.4	0.11724	0.073525		516.6	4384	2348.9
	463.2	0.11829	0.074303		516.8	4384.7	2351.5
	463	0.11902	0.074756		517	4384.4	2354.1
	462.8	0.11954	0.075447		517.2	4384.3	2356.2
	462.6	0.12041	0.076292		517.4	4384.3	2358.5
	462.4	0.12148	0.076947		517.6	4384	2360.1
	462.2	0.12251	0.077555		517.8	4384.6	2362.3
	462	0.12331	0.078141		518	4385.7	2364.2
	461.8	0.12371	0.078721		518.2	4386.1	2366.4
	461.6	0.12414	0.079557		518.4	4387.4	2368.7
	461.4	0.1252	0.080209		518.6	4388.6	2370.9
	461.2	0.12636	0.080641		518.8	4388.8	2372.4
	461	0.12712	0.0812		519	4389.1	2374.3
	460.8	0.12762	0.081685		519.2	4389	2375.8
	460.6	0.12804	0.082236		519.4	4388.3	2376.9
	460.4	0.12871	0.083039		519.6	4386.9	2378.3
	460.2	0.12983	0.083749		519.8	4385.7	2379.5
	460	0.13104	0.083991		520	4384.7	2380.7
	459.8	0.13153	0.084443		520.2	4384.6	2382.1
	459.6	0.13165	0.085163		520.4	4384.6	2384.3
	459.4	0.13219	0.085755		520.6	4384.4	2386.1
	459.2	0.13312	0.086384		520.8	4383.7	2387.7
	459	0.13413	0.087059		521	4384.1	2389
	458.8	0.1347	0.087491		521.2	4383.5	2389.8
	458.6	0.13495	0.087843		521.4	4382.9	2390.5
	458.4	0.13544	0.08847		521.6	4381.3	2390.8
	458.2	0.13623	0.089051		521.8	4379.7	2390.9
	458	0.13703	0.089504		522	4377.4	2391.1
	457.8	0.13772	0.090006		522.2	4375.4	2391.7
	457.6	0.13809	0.090659		522.4	4373.2	2392.1
	457.4	0.13829	0.091228		522.6	4371.2	2392.5
	457.2	0.13892	0.091579		522.8	4370.3	2393
	457	0.13991	0.091894		523	4369.2	2394.3
	456.8	0.14053	0.092289		523.2	4369.1	2395.4
	456.6	0.14089	0.092954		523.4	4368	2396.1
	456.4	0.14124	0.093383		523.6	4366.8	2396.9
	456.2	0.14165	0.093696		523.8	4364.9	2397.1
	456	0.14221	0.094338		524	4362.4	2397.1
	455.8	0.14294	0.094895		524.2	4359.2	2396.4
	455.6	0.14358	0.095218		524.4	4356.1	2395.8
	455.4	0.14369	0.095451		524.6	4353.1	2395.3
	455.2	0.14403	0.095947		524.8	4350.3	2394.6
	455	0.14482	0.09654		525	4348.4	2394.3
	454.8	0.14549	0.096939		525.2	4346.2	2394.5
	454.6	0.14593	0.097282		525.4	4343.6	2394.5
	454.4	0.14614	0.097749		525.6	4340.4	2394.8
	454.2	0.14644	0.098276		525.8	4337.5	2394.4
	454	0.14693	0.098697		526	4334.4	2394.4
	453.8	0.14763	0.09909		526.2	4329.8	2393.4
	453.6	0.14825	0.099616		526.4	4325.1	2391.9
	453.4	0.14848	0.10001		526.6	4321.1	2391.3
	453.2	0.14854	0.1002		526.8	4317.3	2390.2
	453	0.14887	0.10053		527	4313.9	2389.2
	452.8	0.14959	0.10088		527.2	4310.7	2388.7
	452.6	0.15027	0.10135		527.4	4307.3	2388.3
	452.4	0.15066	0.10174		527.6	4304.1	2387.4
	452.2	0.15082	0.102		527.8	4300.1	2386.3
	452	0.15104	0.10236		528	4296.3	2385.1
	451.8	0.15145	0.10281		528.2	4291.5	2383
	451.6	0.15216	0.10329		528.4	4286.2	2381.6
	451.4	0.15268	0.10358		528.6	4279.4	2379.5
	451.2	0.15269	0.10393		528.8	4273.6	2377.7
	451	0.15275	0.10437		529	4268.4	2376.8
	450.8	0.15321	0.10445		529.2	4263.6	2376
	450.6	0.15387	0.10462		529.4	4258.5	2375.1
	450.4	0.15433	0.10522		529.6	4254.3	2374
	450.2	0.15445	0.1055		529.8	4249.7	2372.9
	450	0.15517	0.10564		530	4244.7	2371.5
	449.8	0.15568	0.10586		530.2	4239	2369.6
	449.6	0.15569	0.10642		530.4	4233.6	2367.7
	449.4	0.15576	0.10655		530.6	4227.3	2365.5
	449.2	0.15618	0.10679		530.8	4221.1	2363.3
	449	0.15676	0.10712		531	4214.8	2361.7
	448.8	0.15738	0.10753		531.2	4209.4	2360.7
	448.6	0.15754	0.10807		531.4	4204.8	2359.3
	448.4	0.1575	0.10815		531.6	4199.7	2357.7
	448.2	0.15777	0.10848		531.8	4194.4	2356.5
	448	0.1583	0.10896		532	4189	2355.5
	447.8	0.1589	0.1093		532.2	4182	2353.3
	447.6	0.1593	0.10969		532.4	4173.8	2351.9
	447.4	0.15932	0.10994		532.6	4165.8	2349.2
	447.2	0.15952	0.11025		532.8	4157.9	2347
	447	0.16001	0.1106		533	4150.9	2344.6
	446.8	0.16062	0.11096		533.2	4144.3	2342.2
	446.6	0.16101	0.11145		533.4	4139	2340.2
	446.4	0.16095	0.11172		533.6	4133.2	2338.4
	446.2	0.16098	0.11197		533.8	4127.8	2336.4
	446	0.16137	0.11232		534	4121.3	2334.4
	445.8	0.1619	0.11265		534.2	4113.5	2332.1
	445.6	0.16237	0.11315		534.4	4105.4	2329.3
	445.4	0.16261	0.11346		534.6	4097.2	2325.8
	445.2	0.16273	0.11371		534.8	4088.9	2323.1
	445	0.16312	0.11403		535	4080.1	2320
	444.8	0.16359	0.11449		535.2	4072.4	2317.3
	444.6	0.16403	0.11508		535.4	4064.8	2314.6
	444.4	0.16434	0.11524		535.6	4056.4	2312.1
	444.2	0.16452	0.11548		535.8	4048.2	2309.8
	444	0.16451	0.11591		536	4039.6	2306.9
	443.8	0.16489	0.11641		536.2	4030.4	2303.7
	443.6	0.16548	0.11689		536.4	4021.2	2300.1
	443.4	0.16584	0.11685		536.6	4012	2296.2
	443.2	0.16593	0.11698		536.8	4003.4	2292.7
	443	0.16592	0.11743		537	3995	2289.5
	442.8	0.16625	0.11801		537.2	3987.4	2286.9
	442.6	0.16689	0.1185		537.4	3979.8	2284.7
	442.4	0.16743	0.11896		537.6	3971.5	2282.1
	442.2	0.16747	0.11939		537.8	3963	2279.2
	442	0.16743	0.11967		538	3954.2	2276.8
	441.8	0.16767	0.12001		538.2	3945.4	2273.4
	441.6	0.16815	0.12054		538.4	3936.4	2269.9
	441.4	0.16855	0.12113		538.6	3926.4	2266.2
	441.2	0.16864	0.12143		538.8	3916.3	2263.1
	441	0.16867	0.12182		539	3906.5	2259.5
	440.8	0.16878	0.12219		539.2	3892.5	2253.6
	440.6	0.16918	0.12248		539.4	3885	2251.1
	440.4	0.16977	0.12288		539.6	3882.3	2251.8
	440.2	0.17003	0.12347		539.8	3882.6	2254.2
	440	0.17001	0.12395		540	3884.4	2257.1
	439.8	0.17008	0.1241		540.2	3817.8	2224.3
	439.6	0.17025	0.12441		540.4	3819	2227.2
	439.4	0.17064	0.12493		540.6	3818.1	2228
	439.2	0.17098	0.12565		540.8	3812.9	2227.2
	439	0.17091	0.12617		541	3802.5	2223.4
	438.8	0.1709	0.12627		541.2	3790.6	2218
	438.6	0.17105	0.12672		541.4	3780.6	2214.5
	438.4	0.1714	0.12757		541.6	3770.3	2210.8
	438.2	0.1718	0.1282		541.8	3760.2	2206.9
	438	0.17188	0.12851		542	3749.2	2202.8
	437.8	0.1718	0.12883		542.2	3738.3	2198.1
	437.6	0.17176	0.12937		542.4	3727.3	2194.1
	437.4	0.172	0.12976		542.6	3716.7	2190
	437.2	0.17229	0.12984		542.8	3707.1	2185.8
	437	0.17234	0.13022		543	3697.4	2182
	436.8	0.17231	0.13098		543.2	3687.8	2178.4
	436.6	0.17235	0.13162		543.4	3678.9	2175
	436.4	0.17247	0.1319		543.6	3668.8	2172.4
	436.2	0.17267	0.13211		543.8	3658.4	2168.6
	436	0.17284	0.13258		544	3647	2163.7
	435.8	0.17271	0.13306		544.2	3636.2	2159.4
	435.6	0.17247	0.13337		544.4	3625.6	2155.6
	435.4	0.17248	0.13405		544.6	3615.5	2151.9
	435.2	0.17252	0.13444		544.8	3605	2148.3
	435	0.17283	0.13461		545	3595.2	2145.2
	434.8	0.17304	0.13498		545.2	3585.6	2141.7
	434.6	0.17271	0.13519		545.4	3575.3	2138.1
	434.4	0.17247	0.13577		545.6	3565.3	2134.3
	434.2	0.17249	0.13626		545.8	3554.2	2130.7
	434	0.17262	0.13683		546	3543.8	2126.6
	433.8	0.1726	0.1372		546.2	3533.1	2123
	433.6	0.17222	0.13746		546.4	3522.8	2119.3
	433.4	0.17197	0.13798		546.6	3512.7	2115.5
	433.2	0.17198	0.13803		546.8	3502.8	2112
	433	0.172	0.13854		547	3493	2108.9
	432.8	0.1719	0.13911		547.2	3482.8	2105.3
	432.6	0.17166	0.13948		547.4	3471.8	2101
	432.4	0.17141	0.13992		547.6	3460.7	2096
	432.2	0.17124	0.14006		547.8	3449.6	2091
	432	0.1712	0.14018		548	3438.8	2087.2
	431.8	0.17112	0.14043		548.2	3428.3	2083.1
	431.6	0.17082	0.14097		548.4	3418	2079.3
	431.4	0.17045	0.14139		548.6	3407.5	2075.2
	431.2	0.17021	0.14151		548.8	3396.8	2071.3
	431	0.17019	0.14178		549	3386	2067.2
	430.8	0.17032	0.1421		549.2	3374.9	2062.6
	430.6	0.16998	0.14249		549.4	3364.1	2058
	430.4	0.16942	0.14258		549.6	3352.5	2053.6
	430.2	0.16905	0.1426		549.8	3341.5	2049.8
	430	0.16883	0.14295		550	3331.7	2045.9
	429.8	0.1687	0.1428		550.2	3321.4	2042.5
	429.6	0.16843	0.14302		550.4	3311.2	2038.7
	429.4	0.16797	0.14349		550.6	3301.6	2034.7
	429.2	0.16743	0.14366		550.8	3291.2	2030.7
	429	0.16719	0.14414		551	3280.7	2026.2
	428.8	0.16702	0.14406		551.2	3269.6	2021.5
	428.6	0.16671	0.14384		551.4	3258.9	2017.1
	428.4	0.16642	0.14421		551.6	3248.6	2013.4
	428.2	0.1659	0.14429		551.8	3237.9	2009.5
	428	0.16537	0.14455		552	3227.5	2005.3
	427.8	0.16531	0.14493		552.2	3217.2	2000.7
	427.6	0.16506	0.14483		552.4	3206.6	1996.4
	427.4	0.1645	0.14482		552.6	3196.1	1992.2
	427.2	0.16393	0.14518		552.8	3185	1987.5
	427	0.16344	0.14526		553	3174.4	1982.7
	426.8	0.16309	0.14516		553.2	3165.1	1978.2
	426.6	0.16274	0.1449		553.4	3154.9	1973.8
	426.4	0.16236	0.14493		553.6	3144.1	1969.9
	426.2	0.16195	0.14534		553.8	3134.4	1965.6
	426	0.1614	0.14515		554	3124.1	1961
	425.8	0.16089	0.14535		554.2	3113.4	1955.9
	425.6	0.16063	0.14555		554.4	3102.5	1950.8
	425.4	0.16024	0.14504		554.6	3091.7	1945.8
	425.2	0.15964	0.14477		554.8	3080.7	1941.1
	425	0.15905	0.14509		555	3070.9	1936.2
	424.8	0.15848	0.14513		555.2	3061.6	1931.7
	424.6	0.15811	0.14459		555.4	3052	1927.1
	424.4	0.15782	0.14454		555.6	3042.4	1923.1
	424.2	0.15735	0.14478		555.8	3032.8	1918.4
	424	0.15662	0.14472		556	3022.9	1913.9
	423.8	0.15604	0.14446		556.2	3013.2	1909.5
	423.6	0.15572	0.14434		556.4	3003	1905.1
	423.4	0.15528	0.14447		556.6	2993	1900.3
	423.2	0.15493	0.14427		556.8	2983.2	1895.6
	423	0.15437	0.14374		557	2973.6	1891
	422.8	0.15361	0.14376		557.2	2963.9	1886
	422.6	0.153	0.14354		557.4	2952.8	1881.6
	422.4	0.15263	0.14324		557.6	2943.1	1876.7
	422.2	0.15221	0.14312		557.8	2933.3	1871.3
	422	0.15154	0.14296		558	2923.2	1866.4
	421.8	0.15085	0.14268		558.2	2913.5	1861.6
	421.6	0.15023	0.14239		558.4	2904.1	1857.5
	421.4	0.14975	0.14252		558.6	2895.1	1853
	421.2	0.14931	0.14209		558.8	2886	1848.4
	421	0.14882	0.14164		559	2876.6	1843.2
	420.8	0.14825	0.14153		559.2	2866.6	1839.1
	420.6	0.14744	0.14118		559.4	2856	1834.3
	420.4	0.14683	0.1408		559.6	2846	1829.9
	420.2	0.14657	0.14065		559.8	2836.8	1824.6
	420	0.14619	0.14018		560	2827.3	1820
	419.8	0.14563	0.14008		560.2	2817.9	1815
	419.6	0.14487	0.13995		560.4	2808	1810.1
	419.4	0.14426	0.13934		560.6	2798.3	1804.7
	419.2	0.14394	0.13916		560.8	2788.4	1799.8
	419	0.14344	0.13897		561	2778.1	1795.1
	418.8	0.14274	0.13859		561.2	2768.7	1790.4
	418.6	0.14213	0.138		561.4	2759.3	1785.9
	418.4	0.14131	0.13751		561.6	2750.4	1780.7
	418.2	0.14077	0.13725		561.8	2741.3	1776
	418	0.14054	0.13727		562	2732	1771.8
	417.8	0.13989	0.1371		562.2	2722.5	1767.1
	417.6	0.13912	0.13675		562.4	2712.7	1762.5
	417.4	0.13865	0.13654		562.6	2703.6	1757.3
	417.2	0.13818	0.13593		562.8	2693.8	1751.8
	417	0.13763	0.13553		563	2684.3	1746.7
	416.8	0.13706	0.13484		563.2	2675.3	1742.4
	416.6	0.13642	0.13439		563.4	2665.9	1737.2
	416.4	0.13577	0.1344		563.6	2657.2	1732.5
	416.2	0.13526	0.13431		563.8	2648.1	1727.7
	416	0.13479	0.13387		564	2638.1	1723
	415.8	0.13422	0.13315		564.2	2628.9	1718
	415.6	0.13358	0.13285		564.4	2619.6	1713.7
	415.4	0.13293	0.13246		564.6	2610.4	1708.7
	415.2	0.13224	0.13222		564.8	2601.5	1704.1
	415	0.13167	0.13176		565	2593.1	1699.7
	414.8	0.13104	0.13132		565.2	2584.5	1694.9
	414.6	0.13056	0.13106		565.4	2575.4	1690.1
	414.4	0.13008	0.13036		565.6	2566	1685.3
	414.2	0.12932	0.13021		565.8	2556.6	1680.6
	414	0.12886	0.12985		566	2547.5	1676.2
	413.8	0.12843	0.12907		566.2	2538.9	1671.3
	413.6	0.12781	0.129		566.4	2530.2	1666.4
	413.4	0.12703	0.12866		566.6	2521.9	1661.7
	413.2	0.12624	0.12807		566.8	2512.8	1657
	413	0.12574	0.12797		567	2503.6	1652.2
	412.8	0.12531	0.12773		567.2	2495	1647.6
	412.6	0.12476	0.12693		567.4	2485.9	1642.5
	412.4	0.12409	0.12654		567.6	2477.5	1638
	412.2	0.12335	0.12636		567.8	2469.3	1633.2
	412	0.12286	0.12564		568	2461	1628.7
	411.8	0.12243	0.12513		568.2	2452.8	1624.2
	411.6	0.12189	0.12451		568.4	2443.4	1619.4
	411.4	0.12123	0.12381		568.6	2434.3	1613.8
	411.2	0.12045	0.12386		568.8	2425.4	1608.8
	411	0.11989	0.12379		569	2416.5	1603.8
	410.8	0.11939	0.12303		569.2	2407.8	1598.9
	410.6	0.11876	0.12224		569.4	2399	1593.5
	410.4	0.11808	0.12209		569.6	2391	1588.4
	410.2	0.11745	0.12164		569.8	2382.7	1583.4
	410	0.11691	0.12059		570	2374.6	1578.7
	409.8	0.11604	0.12036		570.2	2365.8	1573.2
	409.6	0.11533	0.11955		570.4	2356.8	1568.2
	409.4	0.11466	0.11903		570.6	2347.8	1563.3
	409.2	0.11415	0.11865		570.8	2338.6	1558.3
	409	0.11367	0.11806		571	2330.1	1553.7
	408.8	0.11308	0.11759		571.2	2321.9	1549.6
	408.6	0.11227	0.11719		571.4	2313.3	1544.5
	408.4	0.11152	0.11692		571.6	2304.5	1539.8
	408.2	0.11124	0.11622		571.8	2295.5	1534.9
	408	0.11088	0.11555		572	2286.5	1529.8
	407.8	0.11002	0.1151		572.2	2277.9	1524.9
	407.6	0.1092	0.11474		572.4	2269.4	1519.9
	407.4	0.10849	0.11422		572.6	2261.8	1515
	407.2	0.10799	0.11359		572.8	2253.2	1510.7
	407	0.10765	0.11296		573	2244.4	1506
	406.8	0.10679	0.11254		573.2	2235.7	1501.2
	406.6	0.10584	0.11218		573.4	2226.6	1496.3
	406.4	0.10523	0.11153		573.6	2218.1	1491.9
	406.2	0.10467	0.11087		573.8	2209.5	1487
	406	0.1042	0.11044		574	2201.3	1482.8
	405.8	0.10378	0.10995		574.2	2193.6	1478.2
	405.6	0.10316	0.10919		574.4	2185.5	1473.8
	405.4	0.10243	0.10811		574.6	2177	1469
	405.2	0.10166	0.10704		574.8	2168.8	1464.3
	405	0.10121	0.10656		575	2161.2	1459.7
	404.8	0.10084	0.10642		575.2	2152.8	1455
	404.6	0.1001	0.10598		575.4	2144.6	1449.7
	404.4	0.099149	0.1053		575.6	2136.3	1444.9
	404.2	0.09839	0.10462		575.8	2127.6	1440.2
	404	0.097861	0.10442		576	2119.5	1434.7
	403.8	0.0975	0.10388		576.2	2111.3	1430.3
	403.6	0.097084	0.10287		576.4	2103.1	1425.5
	403.4	0.096093	0.10229		576.6	2095.1	1421.2
	403.2	0.095203	0.10169		576.8	2086.8	1416.6
	403	0.094646	0.1013		577	2079.2	1411.8
	402.8	0.094228	0.1009		577.2	2071	1407
	402.6	0.09395	0.10009		577.4	2063.1	1402.2
	402.4	0.093257	0.099066		577.6	2054.4	1397.3
	402.2	0.092386	0.098722		577.8	2046	1392.8
	402	0.091672	0.09799		578	2038	1388.5
	401.8	0.091333	0.09702		578.2	2030.1	1383.8
	401.6	0.090984	0.096874		578.4	2021.5	1379.1
	401.4	0.090453	0.096575		578.6	2014.1	1374.7
	401.2	0.08975	0.095835		578.8	2006.5	1370.2
	401	0.088838	0.09513		579	1998.5	1365.1
	400.8	0.088454	0.094587		579.2	1990.1	1360.1
	400.6	0.08815	0.093563		579.4	1982.9	1355.5
	400.4	0.087365	0.092833		579.6	1975.3	1351.3
	400.2	0.08656	0.092361		579.8	1968	1347
	400	0.085928	0.092063		580	1960.9	1342.3
	399.8	0.0854	0.091951		580.2	1953.2	1338.2
	399.6	0.085093	0.090983		580.4	1945.4	1333.4
	399.4	0.084833	0.09023		580.6	1937.4	1328.9
	399.2	0.08434	0.089993		580.8	1929.2	1324.4
	399	0.083497	0.089381		581	1921.5	1319.9
	398.8	0.082743	0.08871		581.2	1914.2	1315.7
	398.6	0.082515	0.087717		581.4	1907	1311.7
	398.4	0.082362	0.087155		581.6	1899.2	1307.1
	398.2	0.081768	0.087202		581.8	1891.8	1302.2
	398	0.080966	0.08618		582	1884.2	1297.4
	397.8	0.080261	0.085401		582.2	1876.1	1292.7
	397.6	0.079839	0.08487		582.4	1868.5	1288.2
	397.4	0.079623	0.083925		582.6	1861.6	1284.3
	397.2	0.079182	0.08376		582.8	1853.7	1279.7
	397	0.078451	0.083825		583	1846.1	1275.3
	396.8	0.077715	0.083494		583.2	1838.5	1271.2
	396.6	0.077195	0.083276		583.4	1830.9	1266.6
	396.4	0.076933	0.082899		583.6	1822.9	1262
	396.2	0.076726	0.082363		583.8	1815.4	1257.3
	396	0.076128	0.081598		584	1807.7	1253.3
	395.8	0.075503	0.080848		584.2	1800.2	1249.1
	395.6	0.075143	0.080208		584.4	1792.9	1244.8
	395.4	0.074796	0.07966		584.6	1785	1240.2
	395.2	0.074581	0.079257		584.8	1777.6	1235.5
	395	0.074078	0.078677		585	1769.9	1230.9
	394.8	0.073347	0.07873		585.2	1762.7	1226.3
	394.6	0.072834	0.078653		585.4	1755.1	1222.2
	394.4	0.072652	0.077866		585.6	1747.7	1217.9
	394.2	0.072851	0.077246		585.8	1740.3	1213.5
	394	0.072679	0.07702		586	1732.9	1209.1
	393.8	0.071976	0.076698		586.2	1725.5	1204.8
	393.6	0.071194	0.076331		586.4	1718	1200.3
	393.4	0.070875	0.0761		586.6	1710.6	1196.1
	393.2	0.070901	0.075615		586.8	1703.3	1192.2
	393	0.07063	0.075091		587	1696.4	1188.2
	392.8	0.070127	0.075041		587.2	1689.4	1184.1
	392.6	0.069743	0.074717		587.4	1682	1180.2
	392.4	0.069466	0.074015		587.6	1674.6	1176.3
	392.2	0.06929	0.073701		587.8	1666.9	1172.3
	392	0.069252	0.073448		588	1659.9	1168.8
	391.8	0.068922	0.073278		588.2	1653.5	1164.7
	391.6	0.068228	0.07294		588.4	1646.9	1160.9
	391.4	0.067746	0.073068		588.6	1639.9	1157.3
	391.2	0.067867	0.072894		588.8	1633.4	1153.5
	391	0.06803	0.072495		589	1626.3	1149.3
	390.8	0.067764	0.072444		589.2	1619.6	1145
	390.6	0.067336	0.072046		589.4	1612.6	1141.3
	390.4	0.066856	0.071754		589.6	1605.7	1137.2
	390.2	0.066828	0.071524		589.8	1598.8	1133.6
	390	0.067003	0.071412		590	1592	1129.7
	389.8	0.066934	0.071514		590.2	1584.9	1125.9
	389.6	0.066666	0.071642		590.4	1577.6	1121.6
	389.4	0.066305	0.071418		590.6	1570.7	1117.7
	389.2	0.066201	0.07105		590.8	1564.4	1113.9
	389	0.066347	0.070956		591	1557.9	1110
	388.8	0.066657	0.070959		591.2	1551.8	1106.5
	388.6	0.066449	0.07068		591.4	1545.5	1102.6
	388.4	0.066054	0.070422		591.6	1539.5	1098.6
	388.2	0.065954	0.070725		591.8	1533.8	1094.7
	388	0.066121	0.070763		592	1527.6	1090.7
	387.8	0.066445	0.070329		592.2	1520.9	1086.7
	387.6	0.066494	0.070427		592.4	1514.1	1083
	387.4	0.066387	0.070431		592.6	1507.7	1079.6
	387.2	0.06626	0.070551		592.8	1501.2	1075.5
	387	0.066476	0.07091		593	1494	1071.4
	386.8	0.066872	0.070742		593.2	1487.3	1067.6
	386.6	0.067097	0.070391		593.4	1480.7	1064.1
	386.4	0.067059	0.070538		593.6	1474.3	1060.3
	386.2	0.066828	0.071169		593.8	1467.9	1056.1
	386	0.067144	0.071405		594	1461.9	1052
	385.8	0.06777	0.071512		594.2	1455.2	1048.3
	385.6	0.068107	0.071947		594.4	1448.8	1044.6
	385.4	0.068136	0.071877		594.6	1442.4	1041
	385.2	0.067957	0.071654		594.8	1436.3	1037.3
	385	0.068149	0.071659		595	1429.7	1033.5
	384.8	0.068703	0.071845		595.2	1423.8	1029.7
	384.6	0.069448	0.072234		595.4	1417.2	1026
	384.4	0.069832	0.072681		595.6	1411.2	1022.5
	384.2	0.069752	0.072871		595.8	1404.5	1018.8
	384	0.069904	0.072934		596	1397.6	1015
	383.8	0.070425	0.073164		596.2	1391.7	1011.6
	383.6	0.071157	0.073436		596.4	1386	1008
	383.4	0.071668	0.073792		596.6	1380	1004.3
	383.2	0.071821	0.074308		596.8	1373.7	1000.4
	383	0.071904	0.07469		597	1367.2	996.58
	382.8	0.072343	0.074917		597.2	1361	992.83
	382.6	0.073221	0.075291		597.4	1354.4	988.91
	382.4	0.074247	0.0759		597.6	1348.3	984.83
	382.2	0.074599	0.07606		597.8	1341.9	981.14
	382	0.074616	0.076326		598	1336.3	977.78
	381.8	0.075048	0.076695		598.2	1330.5	974.04
	381.6	0.075881	0.076837		598.4	1324.5	970.31
	381.4	0.076866	0.077542		598.6	1318.4	966.32
	381.2	0.077324	0.077883		598.8	1312.7	962.74
	381	0.077483	0.078225		599	1306.7	959.64
	380.8	0.078047	0.078754		599.2	1300.8	956.3
	380.6	0.078874	0.079252		599.4	1294.9	953
	380.4	0.079924	0.079738		599.6	1289.1	949.34
	380.2	0.08078	0.080459		599.8	1282.7	945.7
	380	0.081043	0.081196		600	1277.1	941.97
	379.8	0.081281	0.081424		600.2	1271.5	938.75
	379.6	0.082105	0.08172		600.4	1265.7	935.4
	379.4	0.083446	0.08199		600.6	1260	931.74
	379.2	0.084356	0.082635		600.8	1254.5	928.6
	379	0.084736	0.083539		601	1248.7	925.07
	378.8	0.085261	0.083913		601.2	1243.1	921.6
	378.6	0.086051	0.084137		601.4	1237.3	918.31
	378.4	0.087201	0.085152		601.6	1231.7	914.96
	378.2	0.088393	0.086086		601.8	1226.4	911.85
	378	0.088985	0.08644		602	1221	908.79
	377.8	0.089516	0.086717		602.2	1215	905.43
	377.6	0.090171	0.087571		602.4	1208.6	901.95
	377.4	0.091012	0.088036		602.6	1202.8	898.5
	377.2	0.092364	0.088475		602.8	1197.5	895.42
	377	0.09345	0.089972		603	1192.1	892.23
	376.8	0.093996	0.090746		603.2	1187	888.51
	376.6	0.094716	0.090788		603.4	1181.9	885.25
	376.4	0.095834	0.091601		603.6	1176.7	881.84
	376.2	0.096985	0.092286		603.8	1171.6	878.38
	376	0.097868	0.092914		604	1166.5	875.25
	375.8	0.098362	0.093713		604.2	1161.3	871.87
	375.6	0.099047	0.093952		604.4	1156.2	868.52
	375.4	0.10015	0.09451		604.6	1150.9	865.21
	375.2	0.10132	0.095081		604.8	1145.5	862.18
	375	0.10273	0.095765		605	1139.8	859.01
	374.8	0.10385	0.096834		605.2	1134.7	855.95
	374.6	0.10439	0.097694		605.4	1129.8	852.99
	374.4	0.10493	0.098088		605.6	1125	849.88
	374.2	0.10608	0.098622		605.8	1120.1	847.23
	374	0.10762	0.099664		606	1114.6	843.99
	373.8	0.10875	0.10048		606.2	1109.2	840.39
	373.6	0.10955	0.10098		606.4	1103.6	837.32
	373.4	0.11041	0.10214		606.6	1098.9	834.48
	373.2	0.1113	0.10309		606.8	1093.9	831.51
	373	0.11241	0.10355		607	1089.2	828.55
	372.8	0.11372	0.10379		607.2	1084.4	825.27
	372.6	0.11487	0.10425		607.4	1078.9	822.1
	372.4	0.11566	0.10508		607.6	1073.8	818.75
	372.2	0.11649	0.10593		607.8	1068.7	815.68
	372	0.11774	0.10684		608	1063.7	812.9
	371.8	0.119	0.10757		608.2	1058.7	809.94
	371.6	0.11981	0.10842		608.4	1053.8	807.06
	371.4	0.12042	0.10925		608.6	1048.8	803.97
	371.2	0.12162	0.10942		608.8	1043.9	801.04
	371	0.12305	0.10957		609	1039.3	798.05
	370.8	0.12417	0.11062		609.2	1034.5	794.67
	370.6	0.12534	0.11134		609.4	1029.8	791.42
	370.4	0.12634	0.11185		609.6	1025	788.46
	370.2	0.12727	0.11262		609.8	1020	785.45
	370	0.1297	0.11318		610	1015.3	781.86
	369.8	0.13072	0.11386		610.2	1010.6	778.84
	369.6	0.13148	0.11504		610.4	1006.4	775.79
	369.4	0.13241	0.11592		610.6	1002.2	772.72
	369.2	0.13371	0.11624		610.8	997.78	769.55
	369	0.13496	0.11697		611	993.02	766.67
	368.8	0.13617	0.11787		611.2	988.11	763.53
	368.6	0.13733	0.11805		611.4	983.5	760.91
	368.4	0.13805	0.11882		611.6	979.49	757.95
	368.2	0.13923	0.11976		611.8	975.04	755.36
	368	0.14073	0.1199		612	970.42	752.49
	367.8	0.14182	0.12045		612.2	965.77	749.35
	367.6	0.14291	0.12163		612.4	961.04	746.03
	367.4	0.14392	0.1223		612.6	956	743.16
	367.2	0.1451	0.12276		612.8	951.29	739.97
	367	0.14658	0.12393		613	947.03	736.8
	366.8	0.14791	0.12476		613.2	942.57	734.15
	366.6	0.14923	0.12512		613.4	938.6	731.62
	366.4	0.1502	0.12517		613.6	934.32	728.98
	366.2	0.15112	0.12551		613.8	929.93	726
	366	0.1525	0.12714		614	925.73	723.26
	365.8	0.15394	0.12821		614.2	921.56	720.68
	365.6	0.15516	0.12834		614.4	917.53	718.14
	365.4	0.15641	0.12944		614.6	913.28	715.3
	365.2	0.1575	0.12994		614.8	909.13	712.75
	365	0.15865	0.13002		615	904.73	709.63
	364.8	0.1601	0.13086		615.2	900.91	706.58
	364.6	0.16121	0.13157		615.4	896.78	703.83
	364.4	0.16226	0.13258		615.6	892.73	700.63
	364.2	0.16323	0.13328		615.8	888.52	698.24
	364	0.16439	0.13382		616	884.62	695.48
	363.8	0.16573	0.1346		616.2	880.5	692.61
	363.6	0.16718	0.13527		616.4	876.52	689.89
	363.4	0.1685	0.13625		616.6	872.42	687.35
	363.2	0.16939	0.13651		616.8	868.97	684.48
	363	0.17066	0.13648		617	865.23	681.99
	362.8	0.17217	0.13694		617.2	860.79	679.53
	362.6	0.17377	0.13755		617.4	856.98	676.46
	362.4	0.17511	0.13868		617.6	853.08	673.65
	362.2	0.17654	0.1393		617.8	849.17	671.1
	362	0.17748	0.13971		618	845.53	668.29
	361.8	0.17824	0.14078		618.2	841.83	665.55
	361.6	0.17955	0.14179		618.4	837.77	662.89
	361.4	0.1808	0.14212		618.6	833.95	659.97
	361.2	0.18223	0.1431		618.8	829.82	657.57
	361	0.18326	0.14372		619	825.73	654.34
	360.8	0.18428	0.14384		619.2	821.73	652.45
	360.6	0.1857	0.14477		619.4	817.53	649.79
	360.4	0.18705	0.14521		619.6	813.86	647.67
	360.2	0.18819	0.14548		619.8	810.15	645.35
	360	0.18913	0.14643		620	806.24	642.53
	359.8	0.1903	0.1467		620.2	801.93	639.78
	359.6	0.19153	0.14688		620.4	798.15	637.54
	359.4	0.19283	0.14802		620.6	794.45	635.14
	359.2	0.19415	0.14924		620.8	790.69	632.63
	359	0.19526	0.15019		621	786.69	629.98
	358.8	0.19592	0.1498		621.2	782.77	627.33
	358.6	0.19679	0.14984		621.4	779.25	624.75
	358.4	0.19829	0.15114		621.6	775.4	622.67
	358.2	0.19929	0.15153		621.8	771.63	620.05
	358	0.20024	0.15186		622	768.03	617.13
	357.8	0.20125	0.15286		622.2	764.34	614.62
	357.6	0.20248	0.15319		622.4	760.66	611.74
	357.4	0.20366	0.15358		622.6	756.95	609.32
	357.2	0.20459	0.15434		622.8	752.88	606.69
	357	0.20582	0.15538		623	749.36	604.01
	356.8	0.2068	0.156		623.2	745.76	601.86
	356.6	0.20762	0.15613		623.4	742.63	599.24
	356.4	0.20828	0.15616		623.6	739.22	596.79
	356.2	0.20943	0.15638		623.8	735.79	593.86
	356	0.21076	0.15752		624	732.38	591.37
	355.8	0.21146	0.15812		624.2	728.8	588.93
	355.6	0.21198	0.1586		624.4	726	586.77
	355.4	0.21276	0.15912		624.6	722.54	584.22
	355.2	0.21379	0.15921		624.8	719.36	581.42
	355	0.21476	0.1594		625	716.11	578.74
	354.8	0.21554	0.15972		625.2	712.53	576.44
	354.6	0.21617	0.16024		625.4	709.53	574.15
	354.4	0.21674	0.16071		625.6	706.51	571.62
	354.2	0.21779	0.16192		625.8	703.39	568.97
	354	0.21908	0.16252		626	700.4	567.11
	353.8	0.21952	0.16293		626.2	697.27	565.16
	353.6	0.21981	0.16403		626.4	694.13	563.03
	353.4	0.22049	0.16384		626.6	690.58	560.71
	353.2	0.2213	0.16378		626.8	687.54	558.15
	353	0.22214	0.16442		627	684.64	556.02
	352.8	0.22265	0.16448		627.2	681.35	553.88
	352.6	0.223	0.16444		627.4	678.44	551.75
	352.4	0.22366	0.16504		627.6	674.96	549.15
	352.2	0.22436	0.16596		627.8	671.97	546.74
	352	0.22487	0.16731		628	668.66	544.32
	351.8	0.22534	0.16682		628.2	665.19	542.23
	351.6	0.22559	0.16566		628.4	661.95	539.88
	351.4	0.22618	0.16651		628.6	658.65	537.32
	351.2	0.22678	0.16728		628.8	655.77	534.79
	351	0.22715	0.16812		629	652.27	532.72
	350.8	0.22767	0.16905		629.2	649.19	530.77
	350.6	0.228	0.16952		629.4	646.45	528.65
	350.4	0.22832	0.16908		629.6	643.33	526.55
	350.2	0.22885	0.16831		629.8	639.86	524.29
	350	0.22899	0.16852		630	636.86	521.95
					630.2	633.56	519.36
					630.4	630.78	517.31
					630.6	627.95	514.99
					630.8	625.46	513.07
					631	622.61	511.16
					631.2	619.53	509.02
					631.4	616.83	507.13
					631.6	614.06	505.05
					631.8	611.28	502.69
					632	608.32	500.68
					632.2	605.11	498.76
					632.4	602.25	496.56
					632.6	599.59	494.6
					632.8	596.21	492.75
					633	592.99	490.68
					633.2	590.17	488.55
					633.4	587.27	486.3
					633.6	584.32	484.16
					633.8	581.1	481.86
					634	578.8	480.19
					634.2	576.04	478.51
					634.4	573.21	476.65
					634.6	570.05	474.4
					634.8	567.02	472.42
					635	564.05	470.84
					635.2	561.3	468.85
					635.4	558.86	466.95
					635.6	556.21	464.74
					635.8	553.39	462.66
					636	551.02	461.29
					636.2	548.39	459.29
					636.4	545.86	457.23
					636.6	543.4	455.11
					636.8	540.62	452.99
					637	537.97	451.14
					637.2	535.24	449.08
					637.4	532.59	447.41
					637.6	529.74	445.85
					637.8	527.26	443.49
					638	524.77	441.54
					638.2	522.07	439.18
					638.4	519.25	437.25
					638.6	516.97	435.39
					638.8	514.5	433.8
					639	512.44	432.04
					639.2	510.16	429.87
					639.4	507.71	427.83
					639.6	505.08	425.76
					639.8	502.58	424.02
					640	499.93	422.23
					640.2	497.27	420.21
					640.4	494.78	418.64
					640.6	492.52	416.98
					640.8	489.86	415.57
					641	487.5	413.9
					641.2	485.35	412.15
					641.4	483.19	410.89
					641.6	480.82	408.96
					641.8	478.84	406.91
					642	476.39	405.65
					642.2	474.03	404.16
					642.4	471.41	402.5
					642.6	469.29	400.79
					642.8	467.05	399.1
					643	464.71	397.33
					643.2	462.05	395.57
					643.4	459.7	394.04
					643.6	457.27	392.36
					643.8	455.18	391.04
					644	453.01	389.29
					644.2	450.87	387.56
					644.4	448.6	385.94
					644.6	446.4	384.13
					644.8	444.31	382.3
					645	442.36	380.42
					645.2	440.36	378.88
					645.4	438.16	376.92
					645.6	435.83	375.07
					645.8	433.55	373.56
					646	431.33	371.93
					646.2	429.29	370.49
					646.4	427.28	368.84
					646.6	425.6	367.24
					646.8	423.82	365.72
					647	421.79	364.21
					647.2	419.93	362.68
					647.4	417.94	361.26
					647.6	415.79	359.38
					647.8	414.06	358.05
					648	411.86	356.56
					648.2	409.57	355.11
					648.4	407.47	353.61
					648.6	405.23	352.21
					648.8	403.55	350.92
					649	401.26	349.51
					649.2	399.16	348.36
					649.4	397.25	346.79
					649.6	395.24	345.52
					649.8	393.43	343.9
					650	391.57	342.29
					650.2	389.53	340.86
					650.4	387.36	339.39
					650.6	385.46	338.14
					650.8	383.56	337.04
					651	381.49	335.76
					651.2	379.48	334.15
					651.4	377.63	332.81
					651.6	375.64	331.51
					651.8	373.94	330.67
					652	371.65	329.22
					652.2	369.78	327.84
					652.4	368.04	326.48
					652.6	366.62	325.16
					652.8	365.08	323.82
					653	362.92	322.2
					653.2	361.23	321.04
					653.4	359.58	319.14
					653.6	357.62	317.63
					653.8	355.72	316.13
					654	354.31	315.14
					654.2	352.74	313.58
					654.4	351.09	312.39
					654.6	349.43	310.96
					654.8	347.57	309.68
					655	345.89	308.34
					655.2	344.17	307.1
					655.4	342.34	305.81
					655.6	340.91	304.27
					655.8	339.31	303.15
					656	337.63	301.52
					656.2	336.3	300.47
					656.4	334.96	299.11
					656.6	333.24	297.6
					656.8	331.42	296.37
					657	329.76	294.69
					657.2	328.34	293.64
					657.4	326.99	292.06
					657.6	325.23	291.29
					657.8	323.54	290.01
					658	322.13	288.56
					658.2	320.24	286.81
					658.4	318.48	285.52
					658.6	316.73	284.25
					658.8	315.24	283.18
					659	313.69	281.65
					659.2	312.28	280.28
					659.4	310.86	278.93
					659.6	309.65	278.09
					659.8	307.95	277.18
					660	306.71	275.92
					660.2	304.94	275.02
					660.4	303.31	273.51
					660.6	301.55	272.25
					660.8	300.06	271.29
					661	298.55	270.08
					661.2	297.08	269.33
					661.4	295.23	268.14
					661.6	293.18	266.95
					661.8	291.44	265.58
					662	289.97	264.89
					662.2	288.7	264.04
					662.4	287.6	263.21
					662.6	286.48	262.55
					662.8	285.19	261.41
					663	283.8	260.27
					663.2	282.61	259.43
					663.4	281.01	258.52
					663.6	279.66	257.57
					663.8	278.12	256.49
					664	276.69	255.32
					664.2	275.23	254.21
					664.4	274.13	253.08
					664.6	272.82	252.08
					664.8	271.27	251.24
					665	269.91	250
					665.2	268.39	248.91
					665.4	267.02	247.36
					665.6	265.85	246.32
					665.8	264.98	245.54
					666	263.91	244.66
					666.2	262.62	243.21
					666.4	261.24	242.19
					666.6	259.54	241.14
					666.8	258.06	240
					667	256.86	239.08
					667.2	255.48	237.89
					667.4	254.2	236.69
					667.6	252.98	235.97
					667.8	251.42	235.02
					668	250.07	234.05
					668.2	248.86	233.22
					668.4	247.56	232.31
					668.6	246.13	231.12
					668.8	244.82	230.08
					669	244.03	228.79
					669.2	243.04	227.84
					669.4	242.03	227.03
					669.6	240.74	226.35
					669.8	239.53	225.5
					670	238.09	224.44
					670.2	236.67	223.06
					670.4	235.41	222.18
					670.6	234.4	221.13
					670.8	233.28	220.34
					671	232.21	219.72
					671.2	230.99	218.66
					671.4	229.86	217.79
					671.6	228.8	217.14
					671.8	227.65	215.93
					672	226.71	214.74
					672.2	225.63	213.68
					672.4	224.34	212.59
					672.6	222.93	211.55
					672.8	221.73	210.9
					673	220.55	210.26
					673.2	219.31	209.3
					673.4	218.12	208.35
					673.6	217.31	207.45
					673.8	216.54	206.61
					674	215.6	205.64
					674.2	214.74	204.85
					674.4	213.6	204.07
					674.6	212.47	203.23
					674.8	210.85	202.43
					675	209.95	201.34
					675.2	208.91	200.36
					675.4	207.99	199.28
					675.6	206.85	198.61
					675.8	205.8	197.6
					676	204.8	196.62
					676.2	203.75	195.98
					676.4	202.69	195.08
					676.6	201.83	194.36
					676.8	201.19	193.54
					677	200.45	192.47
					677.2	199.42	191.54
					677.4	198.52	190.91
					677.6	197.22	190.22
					677.8	196.12	189.45
					678	195.06	188.77
					678.2	194.18	187.86
					678.4	193.44	186.82
					678.6	193.05	186.17
					678.8	192.23	185.46
					679	191.69	184.63
					679.2	190.65	184.06
					679.4	189.55	183.1
					679.6	188.64	182.73
					679.8	188.13	181.75
					680	187.12	180.68
					680.2	185.96	179.97
					680.4	185.08	178.81
					680.6	184.14	178.16
					680.8	183.23	177.14
					681	182.23	176.44
					681.2	181.23	175.53
					681.4	180.44	174.69
					681.6	179.33	173.54
					681.8	178.63	172.71
					682	177.67	172.03
					682.2	176.77	171.23
					682.4	175.93	170.59
					682.6	174.85	170.17
					682.8	173.74	169.35
					683	173.07	168.5
					683.2	172.38	167.72
					683.4	171.63	167.04
					683.6	170.76	166.44
					683.8	169.69	165.49
					684	168.36	164.68
					684.2	167.58	164.29
					684.4	166.86	163.61
					684.6	165.94	163.21
					684.8	165.28	162.51
					685	164.34	161.94
					685.2	163.66	161.21
					685.4	162.81	160.79
					685.6	162.08	160.11
					685.8	161.38	159.8
					686	160.73	159.11
					686.2	159.6	157.9
					686.4	158.69	157.18
					686.6	157.57	156.75
					686.8	156.84	155.99
					687	156.26	155.38
					687.2	155.44	154.85
					687.4	154.74	154.19
					687.6	154.33	153.23
					687.8	153.8	152.5
					688	153.2	151.86
					688.2	152.59	151.26
					688.4	151.89	150.67
					688.6	151.09	150.06
					688.8	150.33	149.23
					689	149.45	148.5
					689.2	148.78	147.72
					689.4	147.9	147.02
					689.6	147.32	146.22
					689.8	146.4	145.5
					690	145.79	144.99
					690.2	145.07	144.58
					690.4	144.72	144.38
					690.6	144.19	143.64
					690.8	143.64	142.56
					691	142.79	141.77
					691.2	142.08	141.19
					691.4	141.34	140.61
					691.6	140.44	140.07
					691.8	139.35	139.56
					692	138.49	138.9
					692.2	137.77	138.32
					692.4	137.31	137.83
					692.6	136.42	137.01
					692.8	135.8	136.33
					693	135.2	135.9
					693.2	134.4	135.37
					693.4	133.76	135.1
					693.6	133.29	134.8
					693.8	132.44	134
					694	132.12	133.64
					694.2	131.81	133.14
					694.4	130.94	132.73
					694.6	130.42	132.06
					694.8	129.68	131.41
					695	129.12	131.27
					695.2	128.6	130.93
					695.4	127.7	130.44
					695.6	127.05	129.71
					695.8	126.34	129.11
					696	125.87	128.5
					696.2	125.11	127.93
					696.4	124.42	127.22
					696.6	123.77	126.38
					696.8	123.26	125.95
					697	122.86	125.4
					697.2	122.2	124.87
					697.4	121.96	124.27
					697.6	121.65	123.82
					697.8	121.13	123
					698	120.78	122.67
					698.2	120.13	122.09
					698.4	119.26	121.37
					698.6	119.13	120.56
					698.8	118.73	119.97
					699	118.19	119.76
					699.2	117.43	118.8
					699.4	116.82	118.04
					699.6	116.45	117.56
					699.8	116.1	117.08
					700	115.76	116.64

## Sheet: Fig. 2b
	CD
	Wavelength / nm	CD / mdeg
	500	-0.9517
	499.8	-0.93708
	499.6	-0.94138
	499.4	-1.066
	499.2	-1.1619
	499	-1.1623
	498.8	-1.179
	498.6	-1.1888
	498.4	-1.142
	498.2	-1.1287
	498	-1.0804
	497.8	-1.2377
	497.6	-1.323
	497.4	-1.4054
	497.2	-1.464
	497	-1.5297
	496.8	-1.6144
	496.6	-1.5931
	496.4	-1.7164
	496.2	-1.8062
	496	-1.81
	495.8	-1.9499
	495.6	-1.9993
	495.4	-2.0452
	495.2	-2.059
	495	-2.0384
	494.8	-2.113
	494.6	-2.0357
	494.4	-2.132
	494.2	-2.2112
	494	-2.1494
	493.8	-2.2412
	493.6	-2.1347
	493.4	-2.16
	493.2	-2.0798
	493	-1.9758
	492.8	-1.9906
	492.6	-1.9841
	492.4	-1.9179
	492.2	-1.8603
	492	-1.8896
	491.8	-1.8896
	491.6	-1.9807
	491.4	-1.9863
	491.2	-2.1119
	491	-2.0667
	490.8	-2.0084
	490.6	-1.8851
	490.4	-1.8949
	490.2	-1.8062
	490	-1.909
	489.8	-1.9697
	489.6	-2.1124
	489.4	-2.0866
	489.2	-2.1249
	489	-2.1206
	488.8	-2.133
	488.6	-2.2098
	488.4	-2.2365
	488.2	-2.2115
	488	-2.2797
	487.8	-2.3991
	487.6	-2.3759
	487.4	-2.4669
	487.2	-2.3481
	487	-2.3177
	486.8	-2.4418
	486.6	-2.441
	486.4	-2.4302
	486.2	-2.4107
	486	-2.445
	485.8	-2.4063
	485.6	-2.3983
	485.4	-2.5567
	485.2	-2.4822
	485	-2.5402
	484.8	-2.5409
	484.6	-2.5112
	484.4	-2.5314
	484.2	-2.5427
	484	-2.6601
	483.8	-2.8163
	483.6	-2.8257
	483.4	-2.8268
	483.2	-2.7738
	483	-2.8259
	482.8	-2.8467
	482.6	-2.8724
	482.4	-2.9383
	482.2	-3.0956
	482	-2.956
	481.8	-3.1005
	481.6	-3.1805
	481.4	-3.2082
	481.2	-3.1309
	481	-3.0365
	480.8	-3.0987
	480.6	-3.1334
	480.4	-3.2097
	480.2	-3.3662
	480	-3.3903
	479.8	-3.3931
	479.6	-3.452
	479.4	-3.3544
	479.2	-3.3497
	479	-3.2945
	478.8	-3.2782
	478.6	-3.3166
	478.4	-3.2919
	478.2	-3.253
	478	-3.3858
	477.8	-3.5252
	477.6	-3.5767
	477.4	-3.6045
	477.2	-3.6059
	477	-3.5607
	476.8	-3.551
	476.6	-3.6842
	476.4	-3.763
	476.2	-3.8917
	476	-3.9295
	475.8	-4.022
	475.6	-3.9866
	475.4	-4.0651
	475.2	-4.0858
	475	-4.199
	474.8	-4.0685
	474.6	-4.2242
	474.4	-4.2295
	474.2	-4.245
	474	-4.2434
	473.8	-4.2659
	473.6	-4.3566
	473.4	-4.3465
	473.2	-4.3462
	473	-4.2126
	472.8	-4.1443
	472.6	-4.2226
	472.4	-4.3179
	472.2	-4.3169
	472	-4.199
	471.8	-4.1858
	471.6	-4.2087
	471.4	-4.2492
	471.2	-4.2284
	471	-4.1408
	470.8	-4.2664
	470.6	-4.2915
	470.4	-4.2926
	470.2	-4.352
	470	-4.4297
	469.8	-4.4481
	469.6	-4.4464
	469.4	-4.5171
	469.2	-4.4904
	469	-4.3466
	468.8	-4.4523
	468.6	-4.4524
	468.4	-4.4947
	468.2	-4.6495
	468	-4.5115
	467.8	-4.5883
	467.6	-4.5948
	467.4	-4.6249
	467.2	-4.614
	467	-4.683
	466.8	-4.6102
	466.6	-4.6055
	466.4	-4.5982
	466.2	-4.5961
	466	-4.5093
	465.8	-4.5639
	465.6	-4.6179
	465.4	-4.761
	465.2	-4.6236
	465	-4.5451
	464.8	-4.5387
	464.6	-4.5243
	464.4	-4.3586
	464.2	-4.3012
	464	-4.3108
	463.8	-4.2064
	463.6	-4.2176
	463.4	-4.2237
	463.2	-4.289
	463	-4.3701
	462.8	-4.3494
	462.6	-4.4717
	462.4	-4.4303
	462.2	-4.334
	462	-4.3209
	461.8	-4.3685
	461.6	-4.3246
	461.4	-4.4049
	461.2	-4.3569
	461	-4.4711
	460.8	-4.3759
	460.6	-4.4627
	460.4	-4.5442
	460.2	-4.4569
	460	-4.369
	459.8	-4.2163
	459.6	-4.1502
	459.4	-4.1314
	459.2	-4.0493
	459	-3.8819
	458.8	-3.9888
	458.6	-4.0755
	458.4	-3.9797
	458.2	-3.891
	458	-3.8565
	457.8	-3.8615
	457.6	-3.76
	457.4	-3.7918
	457.2	-3.7045
	457	-3.647
	456.8	-3.5932
	456.6	-3.5825
	456.4	-3.6117
	456.2	-3.5859
	456	-3.5476
	455.8	-3.5518
	455.6	-3.6066
	455.4	-3.5223
	455.2	-3.4333
	455	-3.422
	454.8	-3.3561
	454.6	-3.3197
	454.4	-3.2336
	454.2	-3.3647
	454	-3.2382
	453.8	-3.4007
	453.6	-3.394
	453.4	-3.477
	453.2	-3.4797
	453	-3.4807
	452.8	-3.4322
	452.6	-3.3338
	452.4	-3.2864
	452.2	-3.1882
	452	-2.9713
	451.8	-2.887
	451.6	-2.8826
	451.4	-2.9284
	451.2	-2.878
	451	-2.8266
	450.8	-2.6139
	450.6	-2.6368
	450.4	-2.4108
	450.2	-2.2506
	450	-2.1795
	449.8	-2.1447
	449.6	-2.1126
	449.4	-2.1849
	449.2	-2.319
	449	-2.2629
	448.8	-2.2741
	448.6	-2.4561
	448.4	-2.6017
	448.2	-2.5655
	448	-2.4726
	447.8	-2.4453
	447.6	-2.455
	447.4	-2.4545
	447.2	-2.334
	447	-2.4083
	446.8	-2.4419
	446.6	-2.5108
	446.4	-2.4911
	446.2	-2.3749
	446	-2.2196
	445.8	-2.231
	445.6	-2.2735
	445.4	-2.2681
	445.2	-2.246
	445	-2.1145
	444.8	-2.2349
	444.6	-2.3176
	444.4	-2.3195
	444.2	-2.4671
	444	-2.4782
	443.8	-2.555
	443.6	-2.5704
	443.4	-2.4817
	443.2	-2.4328
	443	-2.3825
	442.8	-2.4221
	442.6	-2.452
	442.4	-2.3405
	442.2	-2.3004
	442	-2.2427
	441.8	-2.286
	441.6	-2.2071
	441.4	-2.1092
	441.2	-2.0127
	441	-1.8387
	440.8	-1.8244
	440.6	-1.8469
	440.4	-1.6193
	440.2	-1.5645
	440	-1.6539
	439.8	-1.6093
	439.6	-1.6297
	439.4	-1.5571
	439.2	-1.3979
	439	-1.3563
	438.8	-1.1883
	438.6	-1.0328
	438.4	-1.1232
	438.2	-1.0513
	438	-1.0156
	437.8	-0.89696
	437.6	-0.88542
	437.4	-0.72664
	437.2	-0.69151
	437	-0.78849
	436.8	-0.6707
	436.6	-0.58304
	436.4	-0.6712
	436.2	-0.56801
	436	-0.42629
	435.8	-0.4638
	435.6	-0.45366
	435.4	-0.37714
	435.2	-0.31345
	435	-0.077295
	434.8	-0.054303
	434.6	0.035899
	434.4	0.012322
	434.2	0.11029
	434	0.24335
	433.8	0.22421
	433.6	0.36105
	433.4	0.40361
	433.2	0.61152
	433	0.82547
	432.8	0.93651
	432.6	0.94096
	432.4	1.1484
	432.2	1.2943
	432	1.2655
	431.8	1.3025
	431.6	1.3731
	431.4	1.5114
	431.2	1.5024
	431	1.6521
	430.8	1.861
	430.6	1.9527
	430.4	2.0326
	430.2	2.1692
	430	2.1982
	429.8	2.2365
	429.6	2.2714
	429.4	2.3836
	429.2	2.4164
	429	2.4711
	428.8	2.3678
	428.6	2.6903
	428.4	2.8745
	428.2	2.9143
	428	3.0771
	427.8	3.217
	427.6	3.2555
	427.4	3.2597
	427.2	3.3237
	427	3.4318
	426.8	3.573
	426.6	3.7234
	426.4	3.8201
	426.2	3.9043
	426	4.0634
	425.8	4.1196
	425.6	4.326
	425.4	4.4539
	425.2	4.3959
	425	4.4412
	424.8	4.4791
	424.6	4.5311
	424.4	4.7138
	424.2	4.8716
	424	5.0237
	423.8	5.0911
	423.6	5.1557
	423.4	5.2221
	423.2	5.3407
	423	5.3967
	422.8	5.4623
	422.6	5.5495
	422.4	5.6059
	422.2	5.6049
	422	5.6066
	421.8	5.6307
	421.6	5.7129
	421.4	5.7656
	421.2	5.8761
	421	5.8971
	420.8	5.8958
	420.6	6.0228
	420.4	6.0151
	420.2	5.9828
	420	6.0792
	419.8	5.9968
	419.6	6.0676
	419.4	6.1308
	419.2	6.1731
	419	6.1936
	418.8	6.4228
	418.6	6.4219
	418.4	6.5631
	418.2	6.5948
	418	6.5245
	417.8	6.5671
	417.6	6.6758
	417.4	6.6242
	417.2	6.825
	417	6.9744
	416.8	7.1071
	416.6	7.0753
	416.4	7.1772
	416.2	7.2282
	416	7.2342
	415.8	7.3128
	415.6	7.2222
	415.4	7.2012
	415.2	7.2219
	415	7.1073
	414.8	7.1239
	414.6	7.0664
	414.4	7.0733
	414.2	7.1565
	414	7.0848
	413.8	7.0424
	413.6	6.9226
	413.4	6.9786
	413.2	7.0236
	413	7.0838
	412.8	7.0551
	412.6	7.1009
	412.4	7.1305
	412.2	7.1907
	412	7.1238
	411.8	7.208
	411.6	7.2954
	411.4	7.4014
	411.2	7.5308
	411	7.5085
	410.8	7.5704
	410.6	7.7447
	410.4	7.6137
	410.2	7.6948
	410	7.7172
	409.8	7.6559
	409.6	7.612
	409.4	7.6164
	409.2	7.7016
	409	7.6237
	408.8	7.6491
	408.6	7.6448
	408.4	7.6439
	408.2	7.7137
	408	7.602
	407.8	7.4653
	407.6	7.4863
	407.4	7.4188
	407.2	7.478
	407	7.4896
	406.8	7.5237
	406.6	7.4621
	406.4	7.3727
	406.2	7.3318
	406	7.2758
	405.8	7.0998
	405.6	7.0474
	405.4	7.0996
	405.2	7.051
	405	6.9517
	404.8	6.8541
	404.6	6.9007
	404.4	6.8309
	404.2	6.7586
	404	6.6889
	403.8	6.6226
	403.6	6.4773
	403.4	6.4528
	403.2	6.3921
	403	6.4805
	402.8	6.4393
	402.6	6.5706
	402.4	6.5874
	402.2	6.5927
	402	6.5402
	401.8	6.3957
	401.6	6.3849
	401.4	6.2617
	401.2	6.2173
	401	6.1359
	400.8	6.0359
	400.6	6.0584
	400.4	6.0267
	400.2	6.0781
	400	6.081
	399.8	5.9719
	399.6	5.8814
	399.4	5.6972
	399.2	5.6231
	399	5.6743
	398.8	5.6764
	398.6	5.6627
	398.4	5.6382
	398.2	5.6457
	398	5.5369
	397.8	5.642
	397.6	5.5786
	397.4	5.5105
	397.2	5.4801
	397	5.3743
	396.8	5.2379
	396.6	5.1711
	396.4	5.1912
	396.2	5.1637
	396	5.1443
	395.8	5.0864
	395.6	4.961
	395.4	4.9317
	395.2	4.9772
	395	4.8709
	394.8	4.8599
	394.6	4.7583
	394.4	4.6737
	394.2	4.653
	394	4.6688
	393.8	4.6089
	393.6	4.6062
	393.4	4.6001
	393.2	4.5234
	393	4.5347
	392.8	4.5654
	392.6	4.4831
	392.4	4.3518
	392.2	4.3515
	392	4.3122
	391.8	4.2739
	391.6	4.2936
	391.4	4.4226
	391.2	4.3114
	391	4.2652
	390.8	4.2228
	390.6	4.2055
	390.4	4.2755
	390.2	4.1668
	390	3.9655
	389.8	3.9003
	389.6	3.7985
	389.4	3.7622
	389.2	3.7212
	389	3.7364
	388.8	3.7777
	388.6	3.8312
	388.4	3.6845
	388.2	3.6146
	388	3.5065
	387.8	3.4692
	387.6	3.4545
	387.4	3.4049
	387.2	3.336
	387	3.2686
	386.8	3.3571
	386.6	3.399
	386.4	3.428
	386.2	3.5417
	386	3.5172
	385.8	3.5191
	385.6	3.4946
	385.4	3.4808
	385.2	3.3531
	385	3.4748
	384.8	3.4601
	384.6	3.4322
	384.4	3.4636
	384.2	3.4048
	384	3.5507
	383.8	3.5684
	383.6	3.6584
	383.4	3.6823
	383.2	3.7164
	383	3.6229
	382.8	3.587
	382.6	3.5751
	382.4	3.5249
	382.2	3.4826
	382	3.5251
	381.8	3.7189
	381.6	3.5114
	381.4	3.6427
	381.2	3.8432
	381	3.8743
	380.8	3.8872
	380.6	3.859
	380.4	3.9346
	380.2	3.8721
	380	3.8594
	379.8	4.0185
	379.6	4.0506
	379.4	4.1678
	379.2	4.3708
	379	4.4922
	378.8	4.5266
	378.6	4.5725
	378.4	4.5723
	378.2	4.679
	378	4.6232
	377.8	4.6034
	377.6	4.7179
	377.4	4.855
	377.2	4.9154
	377	4.9493
	376.8	4.9902
	376.6	4.9845
	376.4	4.9268
	376.2	4.9761
	376	4.9506
	375.8	4.7883
	375.6	4.9482
	375.4	4.8801
	375.2	5.0245
	375	5.1142
	374.8	5.1723
	374.6	5.1898
	374.4	5.3338
	374.2	5.3238
	374	5.3411
	373.8	5.3658
	373.6	5.3827
	373.4	5.4949
	373.2	5.6411
	373	5.8001
	372.8	5.9374
	372.6	6.0354
	372.4	6.1217
	372.2	6.2523
	372	6.3113
	371.8	6.3384
	371.6	6.3572
	371.4	6.3974
	371.2	6.384
	371	6.3625
	370.8	6.359
	370.6	6.4794
	370.4	6.6144
	370.2	6.6897
	370	6.693
	369.8	6.7327
	369.6	6.6891
	369.4	6.7854
	369.2	6.7839
	369	6.7651
	368.8	6.8143
	368.6	6.7185
	368.4	6.8171
	368.2	6.8577
	368	6.9678
	367.8	7.0512
	367.6	7.0768
	367.4	7.0918
	367.2	6.9875
	367	6.9856
	366.8	7.0026
	366.6	7.1053
	366.4	7.1607
	366.2	7.0611
	366	7.0686
	365.8	7.1444
	365.6	7.0838
	365.4	7.1821
	365.2	7.1788
	365	7.2602
	364.8	7.2429
	364.6	7.1706
	364.4	7.1161
	364.2	7.1063
	364	7.1773
	363.8	7.1868
	363.6	7.2096
	363.4	7.1145
	363.2	7.062
	363	7.1034
	362.8	6.9976
	362.6	7.008
	362.4	6.9767
	362.2	6.9837
	362	7.0045
	361.8	7.0176
	361.6	6.9698
	361.4	7.0275
	361.2	7.0076
	361	7.1124
	360.8	7.0151
	360.6	7.0072
	360.4	7.0701
	360.2	7.1003
	360	7.1375
	359.8	7.0371
	359.6	7.0502
	359.4	7.0589
	359.2	7.0061
	359	7.0399
	358.8	7.0339
	358.6	6.8563
	358.4	6.7384
	358.2	6.7009
	358	6.5383
	357.8	6.4901
	357.6	6.335
	357.4	6.3713
	357.2	6.3217
	357	6.1575
	356.8	6.0421
	356.6	6.0028
	356.4	6.0407
	356.2	5.9246
	356	5.7354
	355.8	5.6422
	355.6	5.3806
	355.4	5.3719
	355.2	5.3414
	355	5.1533
	354.8	5.1605
	354.6	5.03
	354.4	4.9517
	354.2	4.9566
	354	4.9495
	353.8	4.8734
	353.6	4.7998
	353.4	4.6566
	353.2	4.6802
	353	4.4866
	352.8	4.4124
	352.6	4.3709
	352.4	4.2355
	352.2	4.1693
	352	4.1268
	351.8	3.9623
	351.6	3.9599
	351.4	3.7822
	351.2	3.7716
	351	3.6644
	350.8	3.4141
	350.6	3.1647
	350.4	3.1754
	350.2	3.0328
	350	2.8556
	500.2	0.80831
	500.4	0.80801
	500.6	0.80846
	500.8	0.80975
	501	0.8116
	501.2	0.81642
	501.4	0.81906
	501.6	0.82334
	501.8	0.82269
	502	0.82473
	502.2	0.82423
	502.4	0.82808
	502.6	0.83044
	502.8	0.8328
	503	0.83161
	503.2	0.8342
	503.4	0.83779
	503.6	0.84087
	503.8	0.84275
	504	0.84786
	504.2	0.85014
	504.4	0.85189
	504.6	0.85281
	504.8	0.8566
	505	0.85976
	505.2	0.86278
	505.4	0.86494
	505.6	0.86573
	505.8	0.86945
	506	0.86789
	506.2	0.87033
	506.4	0.87314
	506.6	0.87792
	506.8	0.87954
	507	0.88305
	507.2	0.88495
	507.4	0.88563
	507.6	0.88528
	507.8	0.88686
	508	0.8883
	508.2	0.89231
	508.4	0.89619
	508.6	0.9025
	508.8	0.9053
	509	0.9072
	509.2	0.90953
	509.4	0.90725
	509.6	0.90934
	509.8	0.90888
	510	0.9141
	510.2	0.91549
	510.4	0.92034
	510.6	0.91867
	510.8	0.91917
	511	0.92276
	511.2	0.92398
	511.4	0.92495
	511.6	0.92665
	511.8	0.93024
	512	0.93832
	512.2	0.93992
	512.4	0.94041
	512.6	0.93652
	512.8	0.9384
	513	0.93814
	513.2	0.94363
	513.4	0.94739
	513.6	0.94975
	513.8	0.95081
	514	0.9497
	514.2	0.95039
	514.4	0.95498
	514.6	0.95944
	514.8	0.95805
	515	0.95959
	515.2	0.96136
	515.4	0.96493
	515.6	0.96455
	515.8	0.9679
	516	0.97073
	516.2	0.97243
	516.4	0.97071
	516.6	0.97019
	516.8	0.97276
	517	0.97223
	517.2	0.97241
	517.4	0.97584
	517.6	0.98051
	517.8	0.98209
	518	0.98107
	518.2	0.98418
	518.4	0.98631
	518.6	0.98491
	518.8	0.98075
	519	0.98046
	519.2	0.98472
	519.4	0.98484
	519.6	0.98755
	519.8	0.9912
	520	0.99496
	520.2	0.99004
	520.4	0.9913
	520.6	0.99267
	520.8	0.99342
	521	0.99288
	521.2	0.99566
	521.4	0.99481
	521.6	0.99008
	521.8	0.99042
	522	0.99462
	522.2	0.99849
	522.4	0.99764
	522.6	0.9968
	522.8	0.99653
	523	0.99705
	523.2	0.99606
	523.4	0.99299
	523.6	0.99308
	523.8	0.99587
	524	0.99939
	524.2	0.99761
	524.4	0.99639
	524.6	0.99271
	524.8	0.99397
	525	0.99652
	525.2	0.99845
	525.4	0.99471
	525.6	0.99647
	525.8	1
	526	0.99789
	526.2	0.99419
	526.4	0.99345
	526.6	0.99404
	526.8	0.99163
	527	0.99324
	527.2	0.99396
	527.4	0.99307
	527.6	0.99065
	527.8	0.98866
	528	0.98628
	528.2	0.98402
	528.4	0.98342
	528.6	0.98321
	528.8	0.9852
	529	0.98454
	529.2	0.97731
	529.4	0.97531
	529.6	0.97916
	529.8	0.97929
	530	0.97514
	530.2	0.97628
	530.4	0.9765
	530.6	0.97415
	530.8	0.97265
	531	0.97188
	531.2	0.9682
	531.4	0.96768
	531.6	0.96828
	531.8	0.96706
	532	0.96244
	532.2	0.96081
	532.4	0.96193
	532.6	0.95846
	532.8	0.9574
	533	0.95679
	533.2	0.95668
	533.4	0.95179
	533.6	0.95156
	533.8	0.95098
	534	0.95013
	534.2	0.9483
	534.4	0.94698
	534.6	0.94766
	534.8	0.94705
	535	0.94293
	535.2	0.93901
	535.4	0.93552
	535.6	0.93465
	535.8	0.93308
	536	0.93141
	536.2	0.92926
	536.4	0.92859
	536.6	0.92916
	536.8	0.9287
	537	0.92809
	537.2	0.92492
	537.4	0.92302
	537.6	0.92166
	537.8	0.92039
	538	0.91829
	538.2	0.9155
	538.4	0.91241
	538.6	0.91183
	538.8	0.91096
	539	0.9094
	539.2	0.90757
	539.4	0.9044
	539.6	0.90102
	539.8	0.8995
	540	0.89978
	540.2	0.89687
	540.4	0.89805
	540.6	0.89867
	540.8	0.89581
	541	0.89054
	541.2	0.89183
	541.4	0.89262
	541.6	0.88726
	541.8	0.88029
	542	0.87949
	542.2	0.88079
	542.4	0.88033
	542.6	0.87735
	542.8	0.87313
	543	0.87282
	543.2	0.87382
	543.4	0.87244
	543.6	0.86942
	543.8	0.86771
	544	0.8674
	544.2	0.8657
	544.4	0.86689
	544.6	0.86382
	544.8	0.86199
	545	0.85944
	545.2	0.85941
	545.4	0.85777
	545.6	0.85666
	545.8	0.853
	546	0.84855
	546.2	0.84699
	546.4	0.84621
	546.6	0.84595
	546.8	0.84603
	547	0.84505
	547.2	0.83983
	547.4	0.83767
	547.6	0.83581
	547.8	0.83427
	548	0.83266
	548.2	0.8335
	548.4	0.83103
	548.6	0.82835
	548.8	0.82387
	549	0.81928
	549.2	0.8181
	549.4	0.82042
	549.6	0.81823
	549.8	0.81529
	550	0.81406
	550.2	0.81232
	550.4	0.80979
	550.6	0.80849
	550.8	0.80716
	551	0.80361
	551.2	0.80143
	551.4	0.80122
	551.6	0.79772
	551.8	0.79506
	552	0.79152
	552.2	0.7926
	552.4	0.79082
	552.6	0.79073
	552.8	0.7882
	553	0.78667
	553.2	0.78349
	553.4	0.77882
	553.6	0.77523
	553.8	0.77379
	554	0.7738
	554.2	0.77281
	554.4	0.77169
	554.6	0.76929
	554.8	0.76678
	555	0.76244
	555.2	0.7593
	555.4	0.75612
	555.6	0.75251
	555.8	0.75137
	556	0.75255
	556.2	0.7529
	556.4	0.74639
	556.6	0.73972
	556.8	0.73718
	557	0.73642
	557.2	0.73571
	557.4	0.73246
	557.6	0.72768
	557.8	0.72233
	558	0.71986
	558.2	0.72094
	558.4	0.71812
	558.6	0.71503
	558.8	0.70996
	559	0.70793
	559.2	0.7021
	559.4	0.69905
	559.6	0.6983
	559.8	0.69896
	560	0.69429
	560.2	0.68892
	560.4	0.6875
	560.6	0.68692
	560.8	0.68119
	561	0.67459
	561.2	0.66892
	561.4	0.66556
	561.6	0.65978
	561.8	0.65725
	562	0.65355
	562.2	0.65073
	562.4	0.64677
	562.6	0.64557
	562.8	0.64076
	563	0.63598
	563.2	0.63331
	563.4	0.63096
	563.6	0.62591
	563.8	0.62105
	564	0.61935
	564.2	0.61547
	564.4	0.61032
	564.6	0.6056
	564.8	0.60257
	565	0.59765
	565.2	0.5917
	565.4	0.58949
	565.6	0.58507
	565.8	0.58146
	566	0.5751
	566.2	0.57182
	566.4	0.56652
	566.6	0.56427
	566.8	0.55825
	567	0.55214
	567.2	0.54763
	567.4	0.54508
	567.6	0.54205
	567.8	0.53708
	568	0.53066
	568.2	0.52693
	568.4	0.52254
	568.6	0.51832
	568.8	0.51245
	569	0.50775
	569.2	0.50215
	569.4	0.49835
	569.6	0.4951
	569.8	0.48723
	570	0.48105
	570.2	0.47779
	570.4	0.47484
	570.6	0.46736
	570.8	0.46307
	571	0.46124
	571.2	0.45685
	571.4	0.44995
	571.6	0.44755
	571.8	0.44548
	572	0.43804
	572.2	0.42907
	572.4	0.42515
	572.6	0.42191
	572.8	0.41691
	573	0.41127
	573.2	0.40845
	573.4	0.40444
	573.6	0.40044
	573.8	0.39436
	574	0.38688
	574.2	0.37977
	574.4	0.37709
	574.6	0.3754
	574.8	0.37006
	575	0.36406
	575.2	0.35974
	575.4	0.35581
	575.6	0.34926
	575.8	0.34432
	576	0.34203
	576.2	0.33898
	576.4	0.332
	576.6	0.32501
	576.8	0.31989
	577	0.31421
	577.2	0.30908
	577.4	0.30392
	577.6	0.29944
	577.8	0.29517
	578	0.29227
	578.2	0.28715
	578.4	0.28223
	578.6	0.27827
	578.8	0.27272
	579	0.26825
	579.2	0.26479
	579.4	0.26076
	579.6	0.25453
	579.8	0.25052
	580	0.2457
	580.2	0.23941
	580.4	0.23422
	580.6	0.23157
	580.8	0.22743
	581	0.22211
	581.2	0.21852
	581.4	0.21432
	581.6	0.20973
	581.8	0.20588
	582	0.20262
	582.2	0.19856
	582.4	0.19282
	582.6	0.19098
	582.8	0.18811
	583	0.18462
	583.2	0.17972
	583.4	0.17664
	583.6	0.17433
	583.8	0.16976
	584	0.16567
	584.2	0.16344
	584.4	0.1609
	584.6	0.15602
	584.8	0.15214
	585	0.15029
	585.2	0.14687
	585.4	0.14376
	585.6	0.14092
	585.8	0.13768
	586	0.13412
	586.2	0.13307
	586.4	0.13041
	586.6	0.12714
	586.8	0.12276
	587	0.11969
	587.2	0.11784
	587.4	0.11697
	587.6	0.11505
	587.8	0.11153
	588	0.10945
	588.2	0.10671
	588.4	0.10509
	588.6	0.10186
	588.8	0.10041
	589	0.096971
	589.2	0.095349
	589.4	0.092699
	589.6	0.092521
	589.8	0.090469
	590	0.088569
	590.2	0.08528
	590.4	0.08409
	590.6	0.082167
	590.8	0.080907
	591	0.078858
	591.2	0.078065
	591.4	0.076412
	591.6	0.074414
	591.8	0.071488
	592	0.069627
	592.2	0.068711
	592.4	0.067645
	592.6	0.065982
	592.8	0.064486
	593	0.063263
	593.2	0.061837
	593.4	0.060366
	593.6	0.058592
	593.8	0.056337
	594	0.056018
	594.2	0.0553
	594.4	0.054953
	594.6	0.053884
	594.8	0.053033
	595	0.050822
	595.2	0.049077
	595.4	0.048093
	595.6	0.046965
	595.8	0.046063
	596	0.044549
	596.2	0.043731
	596.4	0.04291
	596.6	0.042604
	596.8	0.041227
	597	0.039728
	597.2	0.038297
	597.4	0.037716
	597.6	0.036991
	597.8	0.035759
	598	0.035253
	598.2	0.035022
	598.4	0.033996
	598.6	0.032929
	598.8	0.032176
	599	0.032106
	599.2	0.031175
	599.4	0.030688
	599.6	0.029819
	599.8	0.028991
	600	0.028185

## Sheet: Fig. 2d
	UV-vis absorption
	Wavelength / nm	Absorbance
		3% 1-propanol	3.7% 1-propanol	4% 1-propanol	4.3% 1-propanol	4.7% 1-propanol	6% 1-propanol
	500	0.0040662	0.0023887	0.0026978	0.0025724	0.0018349	0.0019285
	499.8	0.0040885	0.0025344	0.0025835	0.0025071	0.0019273	0.0020798
	499.6	0.0044017	0.0029316	0.0025002	0.002697	0.0023076	0.0022017
	499.4	0.0045825	0.003159	0.0026707	0.0029338	0.0024498	0.0023269
	499.2	0.004516	0.0030694	0.0028121	0.0029688	0.0023823	0.0023035
	499	0.0043948	0.0028653	0.0028834	0.0027946	0.0023635	0.0022167
	498.8	0.0044609	0.002953	0.0030112	0.0027907	0.0023347	0.0023652
	498.6	0.0045833	0.0030957	0.0029163	0.0028843	0.0023347	0.002323
	498.4	0.0047689	0.0032477	0.0030641	0.0031227	0.002597	0.0024807
	498.2	0.0049119	0.0033465	0.00337	0.0033533	0.0028644	0.0026908
	498	0.0049898	0.0033336	0.0034752	0.0032044	0.0027481	0.002731
	497.8	0.004947	0.0033599	0.0033711	0.0030827	0.0026632	0.0027032
	497.6	0.0050173	0.0035826	0.0034569	0.0032548	0.0028738	0.0026946
	497.4	0.0053158	0.0038007	0.0036363	0.0035429	0.0031029	0.0028481
	497.2	0.0055771	0.0039682	0.0038769	0.0038868	0.0033504	0.0031025
	497	0.0056659	0.0040533	0.0041706	0.0039542	0.003483	0.0033004
	496.8	0.0056006	0.0040449	0.0040801	0.0038067	0.0033897	0.0032922
	496.6	0.0057153	0.0040342	0.0040158	0.0038796	0.0033874	0.003399
	496.4	0.0059376	0.0041889	0.0041569	0.0040806	0.0036631	0.0034447
	496.2	0.0060824	0.0043723	0.00425	0.0043063	0.0038721	0.0035268
	496	0.0061034	0.004407	0.0043771	0.0044476	0.003868	0.0037962
	495.8	0.0060652	0.0044973	0.0046363	0.004536	0.0039254	0.0039041
	495.6	0.0061657	0.0046176	0.0046272	0.0044689	0.0039854	0.0038904
	495.4	0.006383	0.0048258	0.0045558	0.004491	0.004061	0.0039876
	495.2	0.0066523	0.0051335	0.0048497	0.0048968	0.0043953	0.0042487
	495	0.0067802	0.0051716	0.0051579	0.0050669	0.0045927	0.0043757
	494.8	0.006583	0.0049596	0.0051706	0.0049423	0.004332	0.0043682
	494.6	0.0065774	0.0050719	0.0051551	0.0050533	0.0042633	0.0044693
	494.4	0.0070376	0.0054767	0.0055863	0.0053908	0.0047577	0.0047065
	494.2	0.0073696	0.0057865	0.0057882	0.0055704	0.0051066	0.0048162
	494	0.0073726	0.0059251	0.0057154	0.0057527	0.0050719	0.0051101
	493.8	0.007317	0.0058386	0.0058012	0.0057972	0.0050888	0.0052871
	493.6	0.0074992	0.0058138	0.0059702	0.0058431	0.005345	0.0053681
	493.4	0.0077505	0.0059824	0.0061625	0.0061136	0.0055619	0.0055574
	493.2	0.0078825	0.0063148	0.0062153	0.0062152	0.0056344	0.0054801
	493	0.008123	0.0065666	0.0064587	0.0064785	0.0059013	0.0057117
	492.8	0.0082552	0.0067142	0.0067156	0.0067746	0.0060975	0.0060732
	492.6	0.0082901	0.0069433	0.0069206	0.006937	0.0061478	0.0063488
	492.4	0.008401	0.0070013	0.0070823	0.0070232	0.0063342	0.0064376
	492.2	0.008596	0.0071248	0.0071874	0.0071582	0.0067077	0.0064929
	492	0.0089786	0.0073841	0.0073541	0.007505	0.0070259	0.006704
	491.8	0.0092236	0.0076272	0.0076591	0.007846	0.007272	0.0069707
	491.6	0.0092329	0.007713	0.0079138	0.0078661	0.0073135	0.0072844
	491.4	0.0093055	0.0078442	0.0080498	0.0079137	0.0074369	0.0074632
	491.2	0.0096186	0.0081221	0.0083469	0.0081816	0.0078304	0.0077296
	491	0.009764	0.0084083	0.0085729	0.0083803	0.0081225	0.0079109
	490.8	0.009846	0.0086284	0.0087183	0.0088384	0.0083279	0.0080933
	490.6	0.01016	0.0087901	0.0089209	0.0091373	0.008433	0.008442
	490.4	0.010375	0.0089489	0.0091605	0.0092053	0.0086336	0.0087112
	490.2	0.010592	0.0091189	0.0092863	0.0093886	0.008855	0.008862
	490	0.010924	0.0095864	0.0096007	0.0098075	0.0093577	0.0091612
	489.8	0.011125	0.0097795	0.010015	0.010106	0.0097839	0.0094329
	489.6	0.011232	0.0097396	0.010223	0.0102	0.0097449	0.0096394
	489.4	0.011349	0.010072	0.010484	0.010471	0.0098713	0.010065
	489.2	0.011562	0.010509	0.01068	0.010797	0.010223	0.010302
	489	0.011876	0.010853	0.010909	0.011106	0.010575	0.010429
	488.8	0.012055	0.010989	0.011141	0.011381	0.010842	0.010628
	488.6	0.012166	0.011136	0.011415	0.011719	0.011168	0.011006
	488.4	0.01238	0.011403	0.011857	0.012057	0.011546	0.011403
	488.2	0.012582	0.011618	0.012001	0.012215	0.011813	0.011672
	488	0.012929	0.01195	0.0122	0.012555	0.012063	0.012117
	487.8	0.013327	0.012426	0.012661	0.01303	0.012626	0.012517
	487.6	0.01364	0.012762	0.01303	0.013442	0.013127	0.012803
	487.4	0.013882	0.012874	0.013398	0.013808	0.013289	0.01315
	487.2	0.013908	0.01299	0.013733	0.013986	0.013465	0.013463
	487	0.014092	0.013338	0.014029	0.014135	0.013765	0.013758
	486.8	0.014458	0.01374	0.014213	0.014472	0.014161	0.014117
	486.6	0.014896	0.014092	0.014597	0.01498	0.014758	0.014574
	486.4	0.01537	0.014514	0.015221	0.015579	0.015358	0.015171
	486.2	0.015461	0.01471	0.015503	0.015929	0.015458	0.015571
	486	0.0155	0.014874	0.015623	0.016028	0.015619	0.015662
	485.8	0.015927	0.015248	0.015992	0.016422	0.016119	0.016002
	485.6	0.016403	0.015687	0.016491	0.017105	0.016779	0.016558
	485.4	0.016653	0.016127	0.017005	0.01775	0.017295	0.017119
	485.2	0.016917	0.016467	0.017488	0.018133	0.017643	0.017663
	485	0.01711	0.016742	0.017724	0.018376	0.017992	0.018058
	484.8	0.017332	0.017032	0.017949	0.018695	0.018396	0.018489
	484.6	0.017996	0.017543	0.018492	0.019265	0.019102	0.01908
	484.4	0.018371	0.017954	0.019074	0.019798	0.019548	0.01954
	484.2	0.018505	0.018211	0.01961	0.020227	0.019958	0.019956
	484	0.018759	0.018594	0.019916	0.020675	0.020431	0.020468
	483.8	0.019073	0.019043	0.020085	0.020954	0.020821	0.020885
	483.6	0.019643	0.019517	0.020636	0.021469	0.021458	0.021429
	483.4	0.020133	0.020026	0.021373	0.022263	0.022166	0.022142
	483.2	0.0204	0.020322	0.021852	0.022869	0.022629	0.022634
	483	0.020529	0.020625	0.022172	0.023266	0.023063	0.023105
	482.8	0.020839	0.02122	0.022691	0.023714	0.023666	0.023728
	482.6	0.021485	0.021769	0.023267	0.02429	0.024371	0.024411
	482.4	0.022033	0.022214	0.023812	0.025045	0.025086	0.025025
	482.2	0.02226	0.022586	0.024443	0.025705	0.025649	0.025433
	482	0.022533	0.02309	0.025068	0.026268	0.026194	0.026077
	481.8	0.022908	0.023543	0.025463	0.026707	0.026532	0.026777
	481.6	0.023286	0.023918	0.025833	0.027105	0.027149	0.027334
	481.4	0.023708	0.0245	0.02632	0.027817	0.028022	0.028051
	481.2	0.024162	0.025047	0.02701	0.028697	0.028767	0.028784
	481	0.024683	0.02555	0.027761	0.02936	0.029396	0.029343
	480.8	0.024977	0.025948	0.028199	0.029772	0.029831	0.029989
	480.6	0.025395	0.026547	0.028691	0.030325	0.030486	0.030751
	480.4	0.026202	0.027416	0.029514	0.03115	0.031419	0.031573
	480.2	0.026746	0.027958	0.030267	0.032026	0.032311	0.032384
	480	0.027153	0.028382	0.030951	0.032756	0.033171	0.033074
	479.8	0.027474	0.028864	0.031515	0.033352	0.033708	0.033775
	479.6	0.027782	0.029327	0.03194	0.033859	0.034142	0.034553
	479.4	0.028426	0.030091	0.032581	0.034636	0.035117	0.035328
	479.2	0.028944	0.030731	0.033326	0.035445	0.036044	0.036032
	479	0.029358	0.031097	0.033982	0.036148	0.036738	0.036738
	478.8	0.029846	0.031629	0.034713	0.037068	0.037411	0.037646
	478.6	0.030334	0.032371	0.035508	0.037886	0.038173	0.038559
	478.4	0.030928	0.033088	0.036128	0.038448	0.039007	0.039363
	478.2	0.031559	0.033611	0.036825	0.039328	0.039904	0.040104
	478	0.032059	0.034093	0.037533	0.040223	0.040831	0.040748
	477.8	0.032359	0.034603	0.038176	0.040873	0.041425	0.04154
	477.6	0.03276	0.035337	0.038843	0.04152	0.042039	0.042472
	477.4	0.033346	0.036159	0.039555	0.042291	0.043013	0.043391
	477.2	0.033983	0.036931	0.040404	0.0432	0.044003	0.044277
	477	0.03486	0.037726	0.041484	0.044273	0.045118	0.045269
	476.8	0.035579	0.038307	0.04233	0.045379	0.046179	0.046315
	476.6	0.035748	0.038746	0.042708	0.04614	0.046842	0.047243
	476.4	0.036113	0.039385	0.043418	0.046778	0.047576	0.048111
	476.2	0.036871	0.040202	0.044324	0.047459	0.048503	0.048902
	476	0.037696	0.041027	0.045265	0.048552	0.049644	0.049904
	475.8	0.03829	0.041797	0.046301	0.049721	0.050666	0.05093
	475.6	0.038651	0.0423	0.047105	0.050454	0.05134	0.051772
	475.4	0.039291	0.042978	0.047831	0.051259	0.052255	0.052824
	475.2	0.040034	0.043914	0.0485	0.052126	0.053327	0.053833
	475	0.040731	0.04465	0.049318	0.053091	0.054377	0.054589
	474.8	0.041265	0.045241	0.050304	0.054141	0.05537	0.0556
	474.6	0.041681	0.045825	0.05102	0.054886	0.056105	0.056696
	474.4	0.042234	0.046622	0.051886	0.055721	0.057024	0.057584
	474.2	0.043002	0.047549	0.052786	0.056795	0.058079	0.058728
	474	0.043841	0.048518	0.053522	0.057841	0.059207	0.05982
	473.8	0.044498	0.049217	0.05446	0.058873	0.060296	0.060783
	473.6	0.045059	0.049837	0.05543	0.059971	0.061351	0.061886
	473.4	0.045534	0.050557	0.056314	0.060939	0.06221	0.062943
	473.2	0.046156	0.051366	0.057208	0.061826	0.063131	0.064154
	473	0.04692	0.052167	0.05811	0.062736	0.064323	0.065091
	472.8	0.047708	0.052942	0.059045	0.06375	0.065482	0.065933
	472.6	0.048513	0.053884	0.060037	0.064748	0.066541	0.067152
	472.4	0.049133	0.054598	0.061003	0.065717	0.067458	0.068271
	472.2	0.049524	0.055207	0.061731	0.066669	0.06826	0.069197
	472	0.0502	0.056032	0.062461	0.067684	0.069252	0.07024
	471.8	0.050994	0.056906	0.063485	0.068804	0.070629	0.071321
	471.6	0.051703	0.057671	0.064519	0.069786	0.071792	0.072299
	471.4	0.052332	0.058424	0.065492	0.07079	0.072697	0.073421
	471.2	0.052884	0.059379	0.066429	0.071815	0.073684	0.074602
	471	0.053545	0.06017	0.067192	0.072698	0.074686	0.075674
	470.8	0.054334	0.060926	0.068089	0.073661	0.075801	0.076721
	470.6	0.055031	0.061767	0.069205	0.074761	0.077112	0.077843
	470.4	0.055735	0.062629	0.070198	0.075868	0.07817	0.079045
	470.2	0.056555	0.063555	0.071187	0.076996	0.079167	0.08027
	470	0.057141	0.06431	0.071993	0.077904	0.080053	0.081282
	469.8	0.057866	0.065265	0.072791	0.078884	0.081186	0.082341
	469.6	0.058677	0.066141	0.073809	0.079985	0.082526	0.083419
	469.4	0.059417	0.066843	0.075006	0.081162	0.083616	0.084523
	469.2	0.059954	0.067609	0.075966	0.082194	0.08459	0.085653
	469	0.060542	0.068354	0.076765	0.083035	0.085529	0.086745
	468.8	0.061387	0.06914	0.077643	0.084117	0.086578	0.087977
	468.6	0.062156	0.070027	0.078489	0.085305	0.087751	0.089079
	468.4	0.06297	0.070951	0.079613	0.086451	0.08903	0.090055
	468.2	0.063538	0.071772	0.080647	0.087346	0.089957	0.091072
	468	0.064125	0.072534	0.081508	0.088261	0.090801	0.092217
	467.8	0.065006	0.073433	0.082311	0.089308	0.091974	0.093429
	467.6	0.065702	0.074354	0.08307	0.090234	0.093181	0.094437
	467.4	0.066465	0.075213	0.084076	0.091406	0.094385	0.095425
	467.2	0.067082	0.075934	0.085197	0.092522	0.095398	0.096544
	467	0.067677	0.076598	0.086108	0.093509	0.096247	0.097734
	466.8	0.068402	0.077457	0.086873	0.094467	0.097164	0.098854
	466.6	0.06917	0.078362	0.087855	0.095337	0.098226	0.099888
	466.4	0.0699	0.079216	0.088866	0.096309	0.099498	0.10097
	466.2	0.070729	0.080081	0.090063	0.097579	0.10082	0.10214
	466	0.071523	0.080969	0.091065	0.098836	0.10178	0.10323
	465.8	0.071974	0.081766	0.09158	0.099587	0.10239	0.10408
	465.6	0.072585	0.082423	0.092239	0.10016	0.1032	0.10503
	465.4	0.073412	0.08318	0.093148	0.10117	0.10435	0.1061
	465.2	0.074091	0.083974	0.09422	0.10236	0.1054	0.10713
	465	0.074781	0.084713	0.095198	0.10343	0.1064	0.10823
	464.8	0.075409	0.085524	0.095966	0.10423	0.10732	0.10929
	464.6	0.076073	0.086435	0.096849	0.10494	0.10823	0.11033
	464.4	0.077014	0.087218	0.097704	0.10592	0.10938	0.11127
	464.2	0.07766	0.087838	0.09848	0.10681	0.11032	0.11216
	464	0.078207	0.088607	0.099516	0.10781	0.11128	0.1132
	463.8	0.078872	0.089473	0.1003	0.1088	0.11223	0.11416
	463.6	0.079329	0.090114	0.10082	0.10951	0.11285	0.11501
	463.4	0.080055	0.090755	0.10182	0.11044	0.11394	0.11604
	463.2	0.080974	0.091618	0.10284	0.11142	0.11517	0.11709
	463	0.08155	0.092481	0.10371	0.11235	0.11605	0.11804
	462.8	0.082204	0.093163	0.1046	0.11334	0.1169	0.11894
	462.6	0.082682	0.093775	0.10507	0.11399	0.11755	0.1197
	462.4	0.083217	0.094442	0.10563	0.11459	0.11833	0.12058
	462.2	0.083953	0.095179	0.1065	0.1155	0.11933	0.12153
	462	0.084649	0.095858	0.10744	0.11646	0.12024	0.1223
	461.8	0.085177	0.096315	0.10824	0.11714	0.12095	0.12295
	461.6	0.085601	0.097069	0.10891	0.1179	0.12158	0.12389
	461.4	0.086307	0.097915	0.10952	0.11881	0.12238	0.12485
	461.2	0.087225	0.098662	0.11022	0.11958	0.12336	0.12572
	461	0.08791	0.09932	0.1112	0.12041	0.12427	0.12663
	460.8	0.088295	0.099764	0.11194	0.12121	0.1251	0.12737
	460.6	0.088729	0.10035	0.11254	0.12182	0.12563	0.12801
	460.4	0.08922	0.10103	0.113	0.12234	0.1261	0.12883
	460.2	0.08991	0.1016	0.11341	0.12303	0.12698	0.12971
	460	0.090593	0.1023	0.11422	0.12389	0.128	0.13047
	459.8	0.091117	0.10301	0.11517	0.12473	0.12887	0.13117
	459.6	0.09154	0.10349	0.1159	0.12536	0.12952	0.13174
	459.4	0.092057	0.10418	0.11647	0.12595	0.13004	0.13259
	459.2	0.092477	0.10471	0.11688	0.12645	0.13052	0.13336
	459	0.093072	0.10517	0.11745	0.12708	0.13121	0.134
	458.8	0.093846	0.10593	0.11838	0.128	0.1321	0.1347
	458.6	0.094273	0.10653	0.11911	0.12871	0.13283	0.13531
	458.4	0.094649	0.10703	0.11955	0.12923	0.13334	0.13597
	458.2	0.095193	0.10764	0.11996	0.12982	0.13394	0.1368
	458	0.095807	0.10807	0.12039	0.13035	0.13458	0.13751
	457.8	0.096207	0.1085	0.12101	0.1308	0.13526	0.13788
	457.6	0.096634	0.1091	0.12186	0.13147	0.13587	0.13845
	457.4	0.09718	0.10982	0.12252	0.13226	0.13627	0.13924
	457.2	0.097546	0.11022	0.12286	0.13284	0.13674	0.13991
	457	0.098129	0.11052	0.12308	0.13329	0.13741	0.14037
	456.8	0.098822	0.11112	0.1237	0.13388	0.13816	0.14095
	456.6	0.099198	0.11161	0.12454	0.13453	0.13871	0.14152
	456.4	0.099516	0.11224	0.12518	0.13508	0.13923	0.14206
	456.2	0.099882	0.11279	0.12543	0.13554	0.13965	0.14264
	456	0.10035	0.1132	0.1257	0.13603	0.14009	0.14315
	455.8	0.10089	0.11373	0.12642	0.13654	0.14089	0.14368
	455.6	0.10149	0.11418	0.12705	0.13697	0.14155	0.14425
	455.4	0.10186	0.1146	0.12753	0.13752	0.1419	0.14465
	455.2	0.1021	0.11497	0.12781	0.13787	0.1421	0.14502
	455	0.10254	0.11521	0.12807	0.13817	0.14244	0.14552
	454.8	0.10297	0.11558	0.1285	0.13867	0.14314	0.14614
	454.6	0.10345	0.11603	0.12898	0.13927	0.1438	0.14677
	454.4	0.1037	0.11643	0.12952	0.13982	0.14428	0.14707
	454.2	0.10395	0.11699	0.13002	0.14018	0.14458	0.14748
	454	0.1043	0.11737	0.13031	0.14052	0.14475	0.1479
	453.8	0.10472	0.11751	0.13059	0.14089	0.14507	0.14816
	453.6	0.10535	0.11793	0.13119	0.14143	0.14586	0.14873
	453.4	0.10576	0.11858	0.13176	0.14189	0.14655	0.14934
	453.2	0.10596	0.11905	0.13208	0.14231	0.14676	0.14963
	453	0.10625	0.11928	0.13225	0.14274	0.14684	0.14998
	452.8	0.10658	0.11951	0.1324	0.14292	0.14716	0.15046
	452.6	0.10706	0.11979	0.13282	0.14307	0.14777	0.15084
	452.4	0.10777	0.12041	0.13369	0.14365	0.14854	0.15146
	452.2	0.10806	0.12103	0.13416	0.14434	0.14884	0.15195
	452	0.1079	0.12113	0.13409	0.14444	0.14871	0.15195
	451.8	0.10831	0.12149	0.13437	0.14473	0.14907	0.15243
	451.6	0.10899	0.12206	0.13494	0.14547	0.14968	0.1531
	451.4	0.10945	0.12229	0.13547	0.14584	0.15021	0.15337
	451.2	0.10963	0.12247	0.13588	0.14604	0.15055	0.15345
	451	0.10966	0.1228	0.13606	0.1463	0.15065	0.15371
	450.8	0.11014	0.12314	0.13614	0.14656	0.15084	0.15427
	450.6	0.11069	0.12353	0.13651	0.14707	0.15131	0.1547
	450.4	0.11106	0.12394	0.13715	0.14748	0.15195	0.15507
	450.2	0.11144	0.12431	0.13749	0.14774	0.15249	0.15543
	450	0.11167	0.1248	0.13784	0.14812	0.15245	0.15578
	449.8	0.11204	0.12515	0.13829	0.14872	0.15271	0.15623
	449.6	0.11221	0.12531	0.1386	0.149	0.15314	0.1565
	449.4	0.11242	0.12569	0.13881	0.14915	0.15364	0.15671
	449.2	0.11275	0.12601	0.13895	0.1493	0.15368	0.15692
	449	0.11319	0.12629	0.1393	0.14955	0.15386	0.15736
	448.8	0.11356	0.12661	0.13978	0.14989	0.15423	0.15775
	448.6	0.11387	0.127	0.14014	0.15027	0.15459	0.15802
	448.4	0.11411	0.12735	0.14041	0.15072	0.15505	0.15833
	448.2	0.11448	0.12761	0.14069	0.15092	0.15536	0.15858
	448	0.11468	0.12788	0.14085	0.1511	0.15533	0.15858
	447.8	0.11493	0.12828	0.14121	0.15157	0.15553	0.15905
	447.6	0.11545	0.12865	0.14173	0.152	0.15614	0.15958
	447.4	0.1158	0.12902	0.14207	0.15226	0.15663	0.15984
	447.2	0.11621	0.12923	0.14233	0.1525	0.15693	0.16019
	447	0.11652	0.12952	0.1426	0.15279	0.15706	0.16036
	446.8	0.11684	0.12991	0.14284	0.15316	0.15721	0.16075
	446.6	0.11738	0.13039	0.14336	0.15358	0.15769	0.16118
	446.4	0.11761	0.13075	0.1438	0.15403	0.15819	0.16147
	446.2	0.11768	0.13088	0.1439	0.15422	0.15846	0.16154
	446	0.11809	0.13122	0.14423	0.15426	0.15871	0.16161
	445.8	0.11845	0.13148	0.14453	0.15439	0.15882	0.16192
	445.6	0.11898	0.13187	0.14485	0.15498	0.15918	0.16245
	445.4	0.11946	0.13233	0.14535	0.15555	0.15963	0.1629
	445.2	0.11953	0.13255	0.14555	0.15561	0.15983	0.16304
	445	0.11987	0.13289	0.14571	0.15586	0.16012	0.16322
	444.8	0.12027	0.1333	0.14609	0.15611	0.16038	0.16349
	444.6	0.12058	0.13372	0.14652	0.15647	0.16069	0.16387
	444.4	0.12111	0.13409	0.147	0.15702	0.1611	0.16436
	444.2	0.12162	0.1342	0.14735	0.1573	0.16145	0.16467
	444	0.12174	0.13439	0.14754	0.15742	0.16162	0.16466
	443.8	0.12202	0.13485	0.14772	0.15767	0.16181	0.16484
	443.6	0.12239	0.13517	0.14788	0.15781	0.16187	0.16509
	443.4	0.12282	0.13558	0.14827	0.15817	0.16225	0.16542
	443.2	0.12319	0.13603	0.14859	0.15865	0.16285	0.16581
	443	0.12336	0.13616	0.14878	0.15868	0.16297	0.16588
	442.8	0.12363	0.13636	0.14909	0.15876	0.16303	0.16595
	442.6	0.12416	0.13701	0.14938	0.15917	0.16335	0.16639
	442.4	0.12473	0.13746	0.14982	0.15977	0.16376	0.16693
	442.2	0.1252	0.13783	0.15035	0.16033	0.16409	0.16727
	442	0.12565	0.13822	0.15069	0.16056	0.16437	0.16745
	441.8	0.12589	0.13834	0.15083	0.16071	0.16454	0.16752
	441.6	0.12621	0.13864	0.15101	0.16086	0.16454	0.16774
	441.4	0.12675	0.13905	0.15151	0.16098	0.16481	0.16794
	441.2	0.1272	0.13938	0.15188	0.1614	0.16513	0.16824
	441	0.12739	0.13963	0.15207	0.1617	0.16545	0.16853
	440.8	0.1279	0.14004	0.15243	0.16185	0.16588	0.16868
	440.6	0.12823	0.14044	0.15258	0.162	0.16594	0.16881
	440.4	0.12851	0.14064	0.15291	0.16223	0.16603	0.169
	440.2	0.12914	0.14099	0.15333	0.1627	0.16626	0.16936
	440	0.12964	0.14146	0.15346	0.16311	0.16663	0.16969
	439.8	0.12986	0.14167	0.1537	0.16307	0.16694	0.16982
	439.6	0.12999	0.14195	0.15385	0.1631	0.167	0.16987
	439.4	0.13038	0.14232	0.15411	0.1634	0.16709	0.16998
	439.2	0.13084	0.14246	0.15442	0.16361	0.16715	0.17023
	439	0.13133	0.14293	0.15462	0.16405	0.16741	0.17048
	438.8	0.13178	0.1433	0.15485	0.16414	0.16773	0.17071
	438.6	0.13206	0.14338	0.15503	0.164	0.16776	0.17064
	438.4	0.13241	0.14371	0.15521	0.16414	0.16779	0.17064
	438.2	0.13304	0.14428	0.15575	0.16453	0.16813	0.17109
	438	0.13352	0.14474	0.15624	0.16492	0.16852	0.17134
	437.8	0.13382	0.14496	0.15635	0.16509	0.16885	0.17157
	437.6	0.13396	0.14526	0.15643	0.16528	0.16893	0.17165
	437.4	0.13434	0.14554	0.15657	0.16534	0.16882	0.17161
	437.2	0.13507	0.1459	0.15682	0.1656	0.16895	0.17159
	437	0.13554	0.14631	0.15718	0.16593	0.16917	0.17172
	436.8	0.1359	0.14651	0.1576	0.16606	0.1693	0.1719
	436.6	0.13616	0.14678	0.15767	0.16622	0.16951	0.17195
	436.4	0.13636	0.14694	0.15756	0.16601	0.16932	0.17187
	436.2	0.1366	0.14697	0.15781	0.16576	0.16903	0.17186
	436	0.13701	0.14725	0.15821	0.16601	0.16919	0.17199
	435.8	0.13743	0.14755	0.15829	0.16619	0.16935	0.17205
	435.6	0.1378	0.14789	0.15838	0.16649	0.1696	0.17219
	435.4	0.13814	0.148	0.15842	0.16656	0.1695	0.17212
	435.2	0.13824	0.14805	0.15838	0.16625	0.16915	0.17195
	435	0.13848	0.14839	0.1585	0.16634	0.16926	0.17188
	434.8	0.13918	0.14879	0.15889	0.16668	0.16963	0.17198
	434.6	0.13963	0.14902	0.15905	0.16681	0.16966	0.17219
	434.4	0.13966	0.14916	0.15898	0.16667	0.16953	0.17216
	434.2	0.13983	0.14916	0.15898	0.16646	0.16921	0.17195
	434	0.14028	0.14935	0.15895	0.16632	0.16899	0.17179
	433.8	0.14082	0.14975	0.15915	0.16648	0.16935	0.1718
	433.6	0.14115	0.14982	0.15936	0.16655	0.16942	0.17185
	433.4	0.14131	0.14984	0.15931	0.16659	0.16923	0.17179
	433.2	0.1414	0.14995	0.15917	0.1665	0.16917	0.17166
	433	0.14143	0.15011	0.1591	0.16609	0.16897	0.17144
	432.8	0.14179	0.15019	0.15911	0.16599	0.16876	0.17134
	432.6	0.14243	0.15042	0.1594	0.16645	0.16872	0.17133
	432.4	0.14257	0.15057	0.15937	0.16643	0.16886	0.17103
	432.2	0.14253	0.15065	0.15924	0.16596	0.16875	0.17076
	432	0.14289	0.15086	0.15931	0.16576	0.16829	0.17063
	431.8	0.14336	0.15104	0.15938	0.16574	0.16815	0.17067
	431.6	0.14366	0.15117	0.15945	0.16589	0.16825	0.17063
	431.4	0.14361	0.15103	0.15917	0.16577	0.16808	0.17031
	431.2	0.14366	0.1509	0.15899	0.16551	0.16786	0.17
	431	0.14366	0.15088	0.1588	0.16504	0.16737	0.16942
	430.8	0.14389	0.15103	0.15881	0.16485	0.16701	0.16929
	430.6	0.14426	0.15119	0.15897	0.1648	0.16689	0.16936
	430.4	0.14427	0.15109	0.15891	0.16471	0.16684	0.16901
	430.2	0.14438	0.15105	0.15865	0.16466	0.16665	0.16875
	430	0.14433	0.15099	0.15825	0.16421	0.1662	0.16843
	429.8	0.14453	0.15091	0.15814	0.16396	0.1659	0.16817
	429.6	0.1449	0.15099	0.15814	0.1638	0.16555	0.1679
	429.4	0.14503	0.15091	0.15826	0.16374	0.16539	0.16749
	429.2	0.14505	0.15069	0.15798	0.16345	0.16526	0.1671
	429	0.145	0.15076	0.15765	0.16297	0.16484	0.16689
	428.8	0.14489	0.15061	0.15725	0.1624	0.16419	0.16637
	428.6	0.14513	0.1506	0.15698	0.16213	0.16378	0.166
	428.4	0.14544	0.15095	0.15734	0.16238	0.16386	0.1661
	428.2	0.14545	0.15098	0.15739	0.16219	0.16383	0.16591
	428	0.14519	0.15054	0.15683	0.16157	0.16333	0.16523
	427.8	0.14509	0.15008	0.15632	0.16109	0.1627	0.16466
	427.6	0.14537	0.15013	0.1562	0.16089	0.16242	0.1646
	427.4	0.14542	0.15006	0.15609	0.1608	0.16226	0.16439
	427.2	0.14527	0.14983	0.15591	0.16053	0.16191	0.16389
	427	0.14499	0.14943	0.15543	0.16002	0.1615	0.16325
	426.8	0.14493	0.14935	0.15501	0.1595	0.16095	0.16279
	426.6	0.14513	0.14952	0.1549	0.15924	0.16046	0.16234
	426.4	0.14506	0.14913	0.15475	0.15894	0.16009	0.16194
	426.2	0.14487	0.1487	0.15439	0.15862	0.15963	0.16163
	426	0.14462	0.14854	0.15403	0.15829	0.1594	0.16099
	425.8	0.1443	0.14821	0.15356	0.15753	0.15893	0.16037
	425.6	0.14437	0.148	0.15317	0.15697	0.15838	0.16008
	425.4	0.14459	0.1479	0.15313	0.15676	0.15789	0.16003
	425.2	0.14433	0.14764	0.15279	0.15647	0.15744	0.15971
	425	0.14402	0.14728	0.15224	0.15611	0.15706	0.159
	424.8	0.14361	0.14707	0.15187	0.1557	0.15663	0.15829
	424.6	0.14322	0.14686	0.15148	0.15496	0.15588	0.15761
	424.4	0.14325	0.14641	0.15112	0.15429	0.15522	0.15727
	424.2	0.14327	0.14602	0.15077	0.15402	0.15501	0.15695
	424	0.14334	0.14599	0.1505	0.15398	0.1547	0.15651
	423.8	0.14296	0.1457	0.14996	0.15351	0.15428	0.15595
	423.6	0.14236	0.14502	0.14944	0.1527	0.15355	0.15519
	423.4	0.14235	0.14485	0.1493	0.15224	0.15295	0.15463
	423.2	0.14241	0.14475	0.14911	0.15205	0.15264	0.15449
	423	0.14223	0.14463	0.14874	0.15184	0.15241	0.15429
	422.8	0.14178	0.14436	0.14821	0.15124	0.15212	0.15357
	422.6	0.14126	0.1438	0.14761	0.15043	0.1514	0.15278
	422.4	0.14092	0.14322	0.14713	0.14976	0.15051	0.15218
	422.2	0.14076	0.14276	0.1467	0.14937	0.15007	0.15188
	422	0.14073	0.14248	0.14653	0.14913	0.14995	0.15157
	421.8	0.14066	0.14237	0.14635	0.14888	0.14958	0.15105
	421.6	0.14012	0.14214	0.14557	0.1485	0.14885	0.15035
	421.4	0.13988	0.142	0.14527	0.14783	0.14815	0.14969
	421.2	0.13982	0.14154	0.14491	0.14703	0.14746	0.14919
	421	0.13925	0.1408	0.14408	0.14648	0.14672	0.1485
	420.8	0.13878	0.14021	0.14349	0.14611	0.1463	0.14767
	420.6	0.13833	0.13978	0.14289	0.14543	0.14585	0.14716
	420.4	0.13794	0.13944	0.1424	0.14462	0.14506	0.14663
	420.2	0.13749	0.13889	0.14203	0.14408	0.14449	0.14598
	420	0.13711	0.13852	0.14157	0.14374	0.14423	0.14577
	419.8	0.13702	0.13806	0.14132	0.14339	0.14384	0.14523
	419.6	0.13691	0.1377	0.14101	0.14295	0.14336	0.14458
	419.4	0.13654	0.13761	0.14039	0.14253	0.14304	0.14423
	419.2	0.13614	0.13725	0.1399	0.142	0.14246	0.14372
	419	0.13575	0.13661	0.13937	0.14145	0.14146	0.14319
	418.8	0.1354	0.13621	0.13896	0.14112	0.14106	0.1427
	418.6	0.13522	0.1359	0.13865	0.14079	0.14095	0.14224
	418.4	0.13468	0.13535	0.13803	0.14023	0.1403	0.14143
	418.2	0.1342	0.13502	0.13736	0.13963	0.13964	0.14074
	418	0.13387	0.13474	0.13713	0.13894	0.1389	0.14021
	417.8	0.1335	0.13422	0.13678	0.13831	0.13846	0.13982
	417.6	0.13326	0.13354	0.13609	0.13794	0.13819	0.1395
	417.4	0.13299	0.13318	0.1356	0.13758	0.13749	0.13902
	417.2	0.1324	0.13275	0.13478	0.13669	0.1367	0.13804
	417	0.13183	0.1323	0.13415	0.13585	0.13596	0.13718
	416.8	0.13149	0.13194	0.13403	0.13538	0.13543	0.13683
	416.6	0.13109	0.13129	0.13357	0.135	0.13499	0.1363
	416.4	0.13067	0.13091	0.13306	0.13485	0.13474	0.13586
	416.2	0.13015	0.1304	0.13243	0.13409	0.13423	0.1352
	416	0.12964	0.1298	0.13193	0.13316	0.13325	0.13457
	415.8	0.12939	0.1295	0.1317	0.13286	0.13281	0.1341
	415.6	0.12906	0.129	0.13115	0.13246	0.13251	0.13373
	415.4	0.12841	0.12836	0.13034	0.13161	0.13184	0.1332
	415.2	0.12786	0.12801	0.12976	0.13123	0.13124	0.13235
	415	0.12762	0.12754	0.12927	0.13087	0.13068	0.13182
	414.8	0.12729	0.1269	0.12872	0.1301	0.1299	0.13139
	414.6	0.12694	0.12648	0.12846	0.12969	0.12941	0.1309
	414.4	0.12653	0.12598	0.12794	0.12937	0.12906	0.13019
	414.2	0.12592	0.12545	0.12723	0.12881	0.1284	0.12938
	414	0.12547	0.12507	0.12675	0.12807	0.12784	0.12874
	413.8	0.12518	0.12463	0.12633	0.12745	0.12738	0.12841
	413.6	0.12488	0.12435	0.12584	0.12705	0.12689	0.12812
	413.4	0.12463	0.12412	0.12551	0.1267	0.12658	0.12783
	413.2	0.12383	0.12345	0.12483	0.12604	0.12593	0.12714
	413	0.12316	0.12294	0.12429	0.12533	0.12525	0.12618
	412.8	0.1229	0.1226	0.12403	0.12475	0.12472	0.12551
	412.6	0.12222	0.12179	0.12324	0.12403	0.12376	0.12496
	412.4	0.12174	0.12104	0.12245	0.12344	0.12325	0.12431
	412.2	0.12135	0.12044	0.12204	0.12292	0.12261	0.12381
	412	0.12081	0.12011	0.12162	0.12246	0.12213	0.1235
	411.8	0.12053	0.11971	0.12128	0.12224	0.1218	0.12289
	411.6	0.1202	0.11908	0.1209	0.12174	0.12103	0.12224
	411.4	0.11967	0.11872	0.12021	0.1209	0.12035	0.12163
	411.2	0.11903	0.11812	0.11949	0.1203	0.11971	0.12089
	411	0.11859	0.11767	0.11893	0.11987	0.11941	0.12039
	410.8	0.11828	0.11734	0.11846	0.11936	0.11907	0.11991
	410.6	0.11756	0.11661	0.11774	0.11858	0.11816	0.11909
	410.4	0.11728	0.11608	0.11724	0.11813	0.11748	0.11866
	410.2	0.11689	0.11572	0.11682	0.11775	0.11731	0.11825
	410	0.11594	0.11482	0.11611	0.11681	0.11651	0.11744
	409.8	0.11534	0.11408	0.11528	0.11596	0.11548	0.11677
	409.6	0.11488	0.11369	0.11476	0.11554	0.11479	0.11603
	409.4	0.11446	0.11335	0.11454	0.11538	0.11457	0.11556
	409.2	0.11382	0.11256	0.11392	0.11458	0.11409	0.11505
	409	0.11305	0.11173	0.11299	0.1137	0.11329	0.11446
	408.8	0.11254	0.11142	0.11231	0.11327	0.11261	0.1139
	408.6	0.11209	0.11115	0.11208	0.11271	0.11221	0.11309
	408.4	0.11169	0.11065	0.1118	0.1123	0.11183	0.11271
	408.2	0.11122	0.10999	0.11116	0.11196	0.11124	0.11226
	408	0.11053	0.10937	0.11052	0.11116	0.11064	0.11165
	407.8	0.10982	0.10861	0.10979	0.11006	0.10979	0.11083
	407.6	0.10914	0.10803	0.10911	0.10959	0.10891	0.10991
	407.4	0.10857	0.10748	0.10839	0.10924	0.10842	0.10934
	407.2	0.10833	0.10703	0.10795	0.1088	0.10825	0.10924
	407	0.1077	0.10664	0.10752	0.10811	0.10779	0.10876
	406.8	0.10692	0.10596	0.10666	0.10716	0.10679	0.10782
	406.6	0.10666	0.10553	0.10631	0.10683	0.10629	0.1073
	406.4	0.10632	0.10505	0.1058	0.10651	0.10586	0.10662
	406.2	0.10546	0.10422	0.10495	0.10584	0.10521	0.10605
	406	0.10481	0.10354	0.10438	0.10519	0.10468	0.1056
	405.8	0.10437	0.10304	0.10383	0.10456	0.10391	0.10493
	405.6	0.10381	0.10247	0.10323	0.10389	0.10319	0.10435
	405.4	0.10339	0.1018	0.10262	0.10326	0.1025	0.10367
	405.2	0.10286	0.10125	0.10224	0.1026	0.102	0.10313
	405	0.1021	0.10064	0.10156	0.10196	0.10139	0.10255
	404.8	0.10129	0.09992	0.10086	0.10159	0.10081	0.10216
	404.6	0.10072	0.099659	0.10038	0.10114	0.10042	0.10158
	404.4	0.10016	0.099152	0.099646	0.10026	0.099761	0.1006
	404.2	0.099693	0.098474	0.099114	0.099557	0.099186	0.10004
	404	0.098965	0.097799	0.098547	0.099129	0.098642	0.099636
	403.8	0.09825	0.097132	0.097953	0.09866	0.098139	0.099268
	403.6	0.097676	0.096655	0.097424	0.098051	0.097528	0.098503
	403.4	0.097263	0.096039	0.096943	0.097407	0.096719	0.097685
	403.2	0.096856	0.095418	0.096366	0.096876	0.096018	0.097137
	403	0.096279	0.094957	0.095894	0.096398	0.095676	0.096745
	402.8	0.095735	0.094528	0.09529	0.095938	0.095289	0.096353
	402.6	0.09511	0.093717	0.094556	0.095274	0.094428	0.09554
	402.4	0.094389	0.092802	0.093793	0.094253	0.093405	0.094553
	402.2	0.093679	0.092376	0.092989	0.093587	0.092849	0.093936
	402	0.093277	0.092199	0.092747	0.09351	0.092787	0.093658
	401.8	0.092672	0.091604	0.092284	0.092941	0.092404	0.093156
	401.6	0.09195	0.090771	0.091343	0.092081	0.091681	0.092487
	401.4	0.091289	0.090294	0.090893	0.091565	0.090919	0.091832
	401.2	0.090951	0.089944	0.090772	0.091033	0.090303	0.091345
	401	0.090728	0.089448	0.090332	0.090657	0.089926	0.090898
	400.8	0.090366	0.088831	0.089739	0.090358	0.089688	0.090496
	400.6	0.08974	0.088189	0.089055	0.089582	0.089005	0.089966
	400.4	0.088798	0.087749	0.088318	0.088774	0.088207	0.08932
	400.2	0.088228	0.087201	0.087741	0.088165	0.087763	0.08845
	400	0.08788	0.086565	0.087304	0.087575	0.087073	0.087653
	399.8	0.087373	0.086017	0.08686	0.087323	0.086679	0.087586
	399.6	0.086713	0.085467	0.086246	0.086998	0.086587	0.087189
	399.4	0.086167	0.084926	0.08573	0.086217	0.085985	0.086475
	399.2	0.085659	0.084487	0.085202	0.085566	0.085006	0.08589
	399	0.085296	0.084233	0.084974	0.08537	0.084278	0.085436
	398.8	0.085095	0.083968	0.084832	0.085359	0.084141	0.085206
	398.6	0.084688	0.083474	0.084228	0.084778	0.083794	0.084793
	398.4	0.084204	0.082845	0.083655	0.084131	0.08327	0.084501
	398.2	0.083558	0.082098	0.082915	0.083628	0.082686	0.083941
	398	0.083012	0.081493	0.082217	0.08287	0.081812	0.082907
	397.8	0.082524	0.08117	0.081818	0.082215	0.081463	0.082195
	397.6	0.081975	0.080675	0.0814	0.081846	0.081138	0.081936
	397.4	0.081277	0.079857	0.080622	0.081281	0.080413	0.081473
	397.2	0.080529	0.079173	0.080098	0.080435	0.079712	0.080744
	397	0.080304	0.078852	0.079587	0.07971	0.079087	0.080173
	396.8	0.080101	0.07867	0.078929	0.079265	0.078618	0.079626
	396.6	0.079571	0.078159	0.078851	0.07933	0.078179	0.079248
	396.4	0.079401	0.077652	0.078647	0.07924	0.07811	0.079061
	396.2	0.078776	0.077085	0.077784	0.078294	0.077523	0.078229
	396	0.078033	0.076585	0.077181	0.077521	0.076534	0.077497
	395.8	0.077904	0.076475	0.077184	0.077062	0.076255	0.077241
	395.6	0.077572	0.07627	0.076873	0.076797	0.076325	0.076956
	395.4	0.077026	0.075887	0.076126	0.076557	0.07593	0.076542
	395.2	0.076525	0.075385	0.075565	0.076074	0.075367	0.076187
	395	0.076388	0.075064	0.075342	0.075803	0.075162	0.075827
	394.8	0.0764	0.074869	0.075364	0.075616	0.074863	0.075328
	394.6	0.075959	0.074521	0.075066	0.075297	0.074469	0.0749
	394.4	0.075352	0.073983	0.074421	0.074758	0.073973	0.074276
	394.2	0.075066	0.073468	0.073863	0.074172	0.073458	0.073954
	394	0.074874	0.073369	0.0737	0.073935	0.073079	0.073851
	393.8	0.074553	0.073324	0.073551	0.073608	0.072664	0.073459
	393.6	0.074175	0.072898	0.073049	0.073184	0.072269	0.072978
	393.4	0.07412	0.07249	0.072698	0.073021	0.072153	0.072636
	393.2	0.074238	0.072314	0.072711	0.072943	0.072016	0.07272
	393	0.073709	0.072	0.072393	0.072604	0.071287	0.072229
	392.8	0.073061	0.071522	0.071763	0.071917	0.070693	0.071336
	392.6	0.072805	0.071275	0.071389	0.071533	0.070602	0.070935
	392.4	0.072772	0.071284	0.071308	0.071529	0.070403	0.070795
	392.2	0.072669	0.070967	0.071205	0.071491	0.070274	0.070765
	392	0.072532	0.070688	0.070904	0.071091	0.070045	0.070622
	391.8	0.072233	0.070449	0.070522	0.070268	0.06934	0.07024
	391.6	0.071912	0.070223	0.070055	0.069845	0.068887	0.069582
	391.4	0.071854	0.070087	0.070213	0.070114	0.069066	0.069361
	391.2	0.071902	0.06987	0.070357	0.070133	0.069062	0.06959
	391	0.071873	0.069817	0.07003	0.06982	0.068815	0.069526
	390.8	0.071659	0.069731	0.06968	0.069422	0.068368	0.069137
	390.6	0.071516	0.06954	0.069622	0.069285	0.068033	0.068682
	390.4	0.071624	0.069463	0.06961	0.069475	0.067992	0.068454
	390.2	0.071707	0.069446	0.069372	0.069338	0.068204	0.068522
	390	0.071434	0.06917	0.069096	0.069094	0.06806	0.068432
	389.8	0.071126	0.069225	0.068949	0.068896	0.067764	0.068032
	389.6	0.071068	0.069269	0.068821	0.068519	0.067424	0.067781
	389.4	0.071186	0.069043	0.068559	0.068231	0.067051	0.067617
	389.2	0.071304	0.068877	0.068618	0.068419	0.067234	0.067613
	389	0.071388	0.068734	0.068513	0.068596	0.067102	0.067715
	388.8	0.071276	0.068718	0.06845	0.068475	0.066958	0.067488
	388.6	0.07116	0.068665	0.068608	0.068181	0.066955	0.067317
	388.4	0.071203	0.06882	0.068574	0.067905	0.066809	0.067245
	388.2	0.071384	0.069	0.068405	0.068044	0.066802	0.067242
	388	0.071469	0.068807	0.06849	0.06824	0.066874	0.067385
	387.8	0.071523	0.068785	0.068733	0.0683	0.06693	0.067435
	387.6	0.071563	0.069022	0.068743	0.068239	0.066964	0.067209
	387.4	0.071645	0.069262	0.068671	0.067974	0.067154	0.066925
	387.2	0.07175	0.069394	0.068777	0.068105	0.067119	0.067169
	387	0.071692	0.069416	0.068833	0.068479	0.067019	0.067322
	386.8	0.071778	0.069586	0.069014	0.068655	0.06734	0.067499
	386.6	0.071919	0.069755	0.069176	0.068532	0.067463	0.067598
	386.4	0.072173	0.069856	0.069156	0.068358	0.067336	0.06748
	386.2	0.072471	0.070088	0.069704	0.068821	0.067423	0.067674
	386	0.072834	0.070348	0.069773	0.069076	0.067782	0.067824
	385.8	0.073288	0.07057	0.069809	0.06922	0.068261	0.068137
	385.6	0.073193	0.070537	0.070162	0.069299	0.068337	0.068232
	385.4	0.073313	0.070729	0.070274	0.069403	0.068375	0.068378
	385.2	0.073671	0.071205	0.070627	0.069845	0.068734	0.068482
	385	0.073985	0.071299	0.070853	0.070099	0.068885	0.06865
	384.8	0.074306	0.071481	0.071044	0.070266	0.069194	0.069225
	384.6	0.07456	0.071969	0.071326	0.070652	0.069638	0.06968
	384.4	0.07473	0.072065	0.071571	0.070604	0.069388	0.069489
	384.2	0.075053	0.072304	0.071928	0.070616	0.069383	0.069565
	384	0.075517	0.072777	0.072036	0.071019	0.069832	0.070021
	383.8	0.075936	0.072903	0.072274	0.071565	0.070402	0.070311
	383.6	0.076259	0.073366	0.072755	0.072464	0.070981	0.071015
	383.4	0.076399	0.073912	0.073308	0.072802	0.071417	0.071503
	383.2	0.076383	0.074222	0.073616	0.072496	0.071471	0.071422
	383	0.077038	0.074925	0.074128	0.072906	0.071823	0.071684
	382.8	0.077887	0.075239	0.074552	0.073702	0.07271	0.072475
	382.6	0.077896	0.075232	0.074599	0.074105	0.073099	0.072962
	382.4	0.078146	0.075685	0.075072	0.074502	0.073255	0.073322
	382.2	0.078523	0.076217	0.075793	0.074928	0.073632	0.073676
	382	0.079197	0.076884	0.076616	0.075751	0.074633	0.074147
	381.8	0.080022	0.077399	0.076859	0.076388	0.075288	0.074737
	381.6	0.080556	0.07808	0.077214	0.076936	0.075638	0.075392
	381.4	0.081081	0.078788	0.077959	0.077618	0.076364	0.076195
	381.2	0.081504	0.079205	0.078531	0.078065	0.076809	0.076675
	381	0.081716	0.079498	0.078795	0.078349	0.076954	0.07687
	380.8	0.082515	0.08001	0.07965	0.07906	0.077738	0.077668
	380.6	0.08321	0.080651	0.080526	0.079923	0.078504	0.078589
	380.4	0.08359	0.081296	0.080952	0.080597	0.07912	0.079041
	380.2	0.084004	0.082035	0.081396	0.081133	0.079889	0.079804
	380	0.084508	0.082458	0.081893	0.081694	0.080442	0.080598
	379.8	0.085392	0.083143	0.082847	0.08245	0.08117	0.081059
	379.6	0.086129	0.083936	0.083631	0.083375	0.082196	0.081711
	379.4	0.08679	0.084534	0.084248	0.084259	0.083106	0.082544
	379.2	0.086959	0.084971	0.084568	0.084647	0.083504	0.083109
	379	0.087427	0.08555	0.085248	0.085084	0.083857	0.083882
	378.8	0.088295	0.086621	0.086352	0.085896	0.084586	0.084646
	378.6	0.088879	0.087383	0.086922	0.086847	0.085594	0.085416
	378.4	0.089837	0.087894	0.087553	0.087863	0.08652	0.086464
	378.2	0.090764	0.08872	0.088355	0.088654	0.087394	0.087349
	378	0.090929	0.089425	0.089125	0.089096	0.088086	0.087902
	377.8	0.091291	0.089964	0.090105	0.08984	0.088805	0.088772
	377.6	0.092275	0.090751	0.091051	0.090728	0.08975	0.089935
	377.4	0.093244	0.091584	0.091805	0.091499	0.090715	0.090829
	377.2	0.093818	0.09233	0.092481	0.092422	0.091585	0.091571
	377	0.094246	0.093066	0.093309	0.093159	0.092246	0.092332
	376.8	0.094962	0.093805	0.094083	0.093838	0.093021	0.093177
	376.6	0.095632	0.094487	0.094781	0.094719	0.093788	0.093838
	376.4	0.09655	0.095302	0.095724	0.095761	0.094856	0.094877
	376.2	0.097354	0.096061	0.096371	0.096684	0.095933	0.096103
	376	0.09782	0.096805	0.097191	0.097669	0.096806	0.096951
	375.8	0.098436	0.097896	0.098158	0.098636	0.097647	0.097875
	375.6	0.099624	0.098832	0.099305	0.099323	0.098487	0.098932
	375.4	0.10066	0.099564	0.10047	0.10042	0.099767	0.099817
	375.2	0.1013	0.10044	0.10108	0.10177	0.101	0.1009
	375	0.10176	0.10119	0.10176	0.10247	0.10179	0.10175
	374.8	0.10217	0.10194	0.10266	0.10299	0.10237	0.10259
	374.6	0.10308	0.10268	0.10342	0.10412	0.10317	0.10356
	374.4	0.10407	0.10341	0.10445	0.10511	0.10431	0.1045
	374.2	0.10483	0.10425	0.10536	0.10594	0.10527	0.10563
	374	0.10564	0.10527	0.10641	0.10707	0.10623	0.10682
	373.8	0.10615	0.10609	0.10744	0.10809	0.10724	0.10783
	373.6	0.10672	0.10669	0.10794	0.10882	0.10806	0.10853
	373.4	0.10796	0.1076	0.10892	0.10988	0.1093	0.10974
	373.2	0.10894	0.1087	0.10994	0.11101	0.11071	0.11097
	373	0.10955	0.10948	0.11101	0.11221	0.11166	0.11186
	372.8	0.11011	0.11028	0.11201	0.11336	0.11262	0.11303
	372.6	0.11069	0.11133	0.11313	0.11416	0.11389	0.1142
	372.4	0.11171	0.11247	0.11421	0.11533	0.11508	0.11551
	372.2	0.11274	0.11347	0.11506	0.11638	0.11613	0.11679
	372	0.11341	0.11405	0.11577	0.11722	0.11731	0.11766
	371.8	0.11424	0.11493	0.11682	0.11835	0.11857	0.11874
	371.6	0.11497	0.11597	0.11823	0.11967	0.11945	0.11993
	371.4	0.11562	0.11668	0.11902	0.1207	0.12001	0.1209
	371.2	0.11646	0.11729	0.1198	0.12153	0.12113	0.12191
	371	0.11737	0.11815	0.12075	0.12255	0.12255	0.12314
	370.8	0.1181	0.11905	0.12133	0.12338	0.12365	0.12419
	370.6	0.11869	0.11998	0.12253	0.12451	0.12468	0.12516
	370.4	0.11955	0.121	0.12398	0.1257	0.12574	0.12639
	370.2	0.12043	0.122	0.1246	0.12678	0.12674	0.12766
	370	0.12148	0.12334	0.12593	0.12881	0.12836	0.12915
	369.8	0.12179	0.12398	0.12694	0.12968	0.12956	0.13001
	369.6	0.1223	0.12475	0.12803	0.13052	0.1305	0.13078
	369.4	0.12313	0.12565	0.12899	0.13114	0.13137	0.13199
	369.2	0.12377	0.12632	0.12969	0.13171	0.13254	0.13338
	369	0.12498	0.12749	0.13103	0.13358	0.13405	0.135
	368.8	0.12605	0.12873	0.13254	0.13541	0.1357	0.13642
	368.6	0.12644	0.12931	0.13335	0.13632	0.13633	0.13741
	368.4	0.1271	0.13034	0.13425	0.13759	0.13738	0.13878
	368.2	0.12785	0.13124	0.13536	0.13855	0.13891	0.13996
	368	0.12855	0.13183	0.13631	0.1394	0.13994	0.14078
	367.8	0.12928	0.13291	0.13717	0.1406	0.1408	0.14188
	367.6	0.13043	0.13432	0.13835	0.14166	0.14197	0.14312
	367.4	0.1314	0.13503	0.13936	0.14264	0.14352	0.14466
	367.2	0.13237	0.13598	0.14049	0.14394	0.14487	0.14628
	367	0.13282	0.13694	0.14142	0.14521	0.14594	0.14733
	366.8	0.13332	0.13752	0.14267	0.1465	0.1474	0.14841
	366.6	0.13414	0.13859	0.14409	0.14776	0.14878	0.15022
	366.4	0.13456	0.13946	0.14462	0.14852	0.1495	0.15144
	366.2	0.13527	0.14036	0.14549	0.14988	0.15091	0.15252
	366	0.1363	0.14127	0.1467	0.15092	0.15265	0.15406
	365.8	0.13747	0.14249	0.14816	0.15253	0.15409	0.15552
	365.6	0.13784	0.14351	0.14946	0.15377	0.15496	0.15677
	365.4	0.13818	0.14392	0.15055	0.15449	0.1559	0.15786
	365.2	0.13897	0.14442	0.15118	0.15612	0.15734	0.15914
	365	0.13966	0.14545	0.15213	0.15701	0.15854	0.1605
	364.8	0.14099	0.14706	0.15372	0.15851	0.1603	0.16206
	364.6	0.14161	0.14791	0.15469	0.16019	0.16161	0.16318
	364.4	0.14197	0.14861	0.15561	0.16131	0.1624	0.16411
	364.2	0.14298	0.14977	0.15654	0.16258	0.16375	0.16583
	364	0.14405	0.15091	0.15765	0.16351	0.16505	0.16712
	363.8	0.14466	0.15178	0.15902	0.16472	0.16638	0.16795
	363.6	0.14533	0.1528	0.15998	0.16611	0.1677	0.16931
	363.4	0.1462	0.15361	0.16068	0.16719	0.16906	0.171
	363.2	0.14678	0.15393	0.16189	0.16807	0.17013	0.17225
	363	0.14742	0.15476	0.16292	0.16908	0.17089	0.17324
	362.8	0.14776	0.15601	0.16402	0.1704	0.17217	0.17445
	362.6	0.14829	0.1569	0.16528	0.17184	0.1738	0.17561
	362.4	0.14921	0.15808	0.16648	0.17313	0.17516	0.17682
	362.2	0.15073	0.1598	0.16802	0.17431	0.17674	0.17859
	362	0.15189	0.1606	0.16901	0.17577	0.17824	0.18022
	361.8	0.15212	0.16095	0.16987	0.17709	0.17944	0.18141
	361.6	0.15272	0.16161	0.17114	0.17859	0.18103	0.18302
	361.4	0.15341	0.16254	0.17245	0.17979	0.18265	0.1843
	361.2	0.1539	0.16318	0.17302	0.18026	0.18337	0.18527
	361	0.15459	0.16423	0.1735	0.18144	0.18394	0.18654
	360.8	0.15537	0.16539	0.17451	0.18283	0.18535	0.18787
	360.6	0.15618	0.16604	0.17599	0.18387	0.18654	0.18932
	360.4	0.157	0.16678	0.17739	0.18531	0.18773	0.19049
	360.2	0.15755	0.16776	0.1783	0.18677	0.1891	0.1914
	360	0.15796	0.16905	0.17916	0.18776	0.1901	0.19252
	359.8	0.15851	0.16945	0.17958	0.18852	0.19114	0.19351
	359.6	0.15942	0.17003	0.18073	0.18971	0.19245	0.19473
	359.4	0.16023	0.1713	0.18241	0.19095	0.19408	0.19598
	359.2	0.16081	0.17244	0.18374	0.1917	0.19519	0.19767
	359	0.16169	0.17312	0.18453	0.19286	0.19586	0.19945
	358.8	0.16266	0.17384	0.18516	0.19485	0.19743	0.20053
	358.6	0.1634	0.17499	0.18657	0.19589	0.19923	0.20156
	358.4	0.16363	0.17562	0.18759	0.19631	0.20014	0.20245
	358.2	0.16404	0.17619	0.18828	0.19768	0.20116	0.20357
	358	0.16469	0.17736	0.18911	0.19892	0.20208	0.20489
	357.8	0.1651	0.17824	0.18966	0.19962	0.20275	0.20553
	357.6	0.16606	0.1789	0.19094	0.20082	0.20432	0.20684
	357.4	0.16684	0.17968	0.192	0.2017	0.20553	0.20828
	357.2	0.1672	0.18004	0.1927	0.20234	0.20662	0.20905
	357	0.16754	0.18049	0.19336	0.20318	0.2074	0.20966
	356.8	0.16823	0.1815	0.1941	0.20412	0.20808	0.21059
	356.6	0.16941	0.18268	0.19555	0.2056	0.20946	0.21233
	356.4	0.17008	0.18362	0.19692	0.20734	0.21067	0.2136
	356.2	0.17052	0.18445	0.19753	0.20808	0.21162	0.21431
	356	0.17052	0.18467	0.19798	0.20839	0.21207	0.21495
	355.8	0.17083	0.18541	0.19889	0.2093	0.21305	0.21598
	355.6	0.17175	0.18639	0.1995	0.20991	0.21407	0.21705
	355.4	0.17256	0.18649	0.20031	0.2106	0.215	0.21806
	355.2	0.17307	0.18735	0.20121	0.21149	0.21624	0.21912
	355	0.17286	0.188	0.20144	0.21222	0.21706	0.2194
	354.8	0.17321	0.18812	0.20205	0.2133	0.21795	0.2199
	354.6	0.17418	0.1891	0.20305	0.21433	0.21867	0.2214
	354.4	0.17496	0.18948	0.20343	0.21474	0.21888	0.22218
	354.2	0.17563	0.19033	0.20444	0.21606	0.21993	0.22292
	354	0.17564	0.19089	0.20513	0.21701	0.22068	0.22351
	353.8	0.17564	0.19104	0.20545	0.21725	0.22107	0.22401
	353.6	0.17609	0.19169	0.20614	0.21778	0.22224	0.22543
	353.4	0.17697	0.19205	0.20701	0.21824	0.22314	0.2263
	353.2	0.17744	0.1931	0.20787	0.2185	0.22367	0.22678
	353	0.1776	0.19408	0.20836	0.21937	0.22429	0.22709
	352.8	0.178	0.19383	0.20859	0.22003	0.22508	0.2271
	352.6	0.1782	0.19396	0.20863	0.22043	0.22564	0.22747
	352.4	0.17865	0.19484	0.20916	0.22123	0.22585	0.22822
	352.2	0.1794	0.19532	0.21	0.22166	0.22624	0.22893
	352	0.18007	0.19591	0.21093	0.22251	0.22716	0.22978
	351.8	0.18043	0.19659	0.21168	0.22346	0.2281	0.23078
	351.6	0.18061	0.1971	0.21209	0.22368	0.22856	0.23094
	351.4	0.1808	0.19732	0.21185	0.22379	0.22827	0.231
	351.2	0.1815	0.19729	0.21204	0.2241	0.22899	0.23184
	351	0.18196	0.19777	0.21301	0.22497	0.23016	0.23259
	350.8	0.18215	0.19826	0.21394	0.22569	0.23033	0.23279
	350.6	0.18215	0.19829	0.21427	0.22509	0.23023	0.23283
	350.4	0.18246	0.19875	0.21392	0.22515	0.23048	0.23309
	350.2	0.18322	0.19949	0.21425	0.22639	0.23111	0.23345
	350	0.18305	0.19974	0.21491	0.22696	0.23137	0.23357

## Sheet: Fig. 2e
	Aggregation parameter (αagg)			Aggregation parameter (αagg)			Aggregation parameter (αagg)			Aggregation parameter (αagg)			Aggregation parameter (αagg)			Aggregation parameter (αagg)
	1-propanol volume fraction	4.0 × 10^(–5) M		1-propanol volume fraction	2.5 × 10^(–5) M		1-propanol volume fraction	1.0 × 10^(–5) M		1-propanol volume fraction	fitted curve for 4.0 × 10^(–5) M		1-propanol volume fraction	fitted curve for 2.5 × 10^(–5) M		1-propanol volume fraction	fitted curve for 1.0 × 10^(–5) M
	0.03	0.93927		0.03	0.93654		0.03	0.95139		0.0242	0.78947		0.0247	0.90865		0.0242	0.94444
	0.033	0.84615		0.035	0.76731		0.035	0.85417		0.0253	0.76518		0.0255	0.90192		0.0251	0.9375
	0.037	0.67611		0.038	0.69327		0.038	0.8125		0.0263	0.74494		0.0262	0.89615		0.0259	0.9375
	0.04	0.38623		0.04	0.65288		0.04	0.77083		0.0273	0.72065		0.0269	0.88846		0.0267	0.93056
	0.043	0.14737		0.043	0.54519		0.043	0.71528		0.0283	0.69636		0.0276	0.88173		0.0275	0.92361
	0.047	0.070445		0.045	0.46827		0.045	0.65486		0.0293	0.66802		0.0283	0.87404		0.0283	0.92361
	0.05	0.0048583		0.048	0.36346		0.048	0.58264		0.0303	0.63563		0.029	0.86635		0.0291	0.91667
	0.053	-0.005749		0.05	0.25865		0.05	0.50486		0.0313	0.60324		0.0297	0.85769		0.0299	0.90972
	0.057	0.00583		0.053	0.15192		0.053	0.39653		0.0323	0.57085		0.0304	0.84808		0.0307	0.90278
	0.06	-0.0080567		0.055	0.081731		0.055	0.33542		0.0333	0.53441		0.0311	0.83846		0.0315	0.89583
	0.07	0.0051012		0.058	0.017981		0.058	0.22292		0.0343	0.49393		0.0318	0.82885		0.0323	0.88889
	0.08	0.0065182		0.06	0.017115		0.06	0.14097		0.0354	0.45344		0.0325	0.81827		0.0331	0.88194
				0.063	-0.0053558		0.063	0.070833		0.0364	0.40891		0.0332	0.80673		0.0339	0.86806
				0.065	-0.015		0.065	0.0065625		0.0374	0.36518		0.0339	0.79423		0.0347	0.86111
				0.07	-9.6154e-06		0.068	-0.00084028		0.0384	0.31943		0.0346	0.78173		0.0356	0.85417
							0.07	0.00058264		0.0394	0.27328		0.0354	0.76827		0.0364	0.84028
							0.075	-0.0025347		0.0404	0.22834		0.0361	0.75481		0.0372	0.82639
							0.08	0.0011111		0.0414	0.18583		0.0368	0.73942		0.038	0.81944
										0.0424	0.14818		0.0375	0.72404		0.0388	0.80556
										0.0434	0.11579		0.0382	0.70769		0.0396	0.79167
										0.0444	0.090283		0.0389	0.69038		0.0404	0.77778
										0.0455	0.070445		0.0396	0.67212		0.0412	0.76389
										0.0465	0.055466		0.0403	0.65288		0.042	0.74306
										0.0475	0.044534		0.041	0.63269		0.0428	0.72917
										0.0485	0.036113		0.0417	0.61058		0.0436	0.70833
										0.0495	0.029717		0.0424	0.58846		0.0444	0.68958
										0.0505	0.024818		0.0431	0.56538		0.0453	0.66875
										0.0515	0.020931		0.0438	0.54038		0.0461	0.64722
										0.0525	0.017854		0.0445	0.51538		0.0469	0.62361
										0.0535	0.015344		0.0453	0.48846		0.0477	0.59861
										0.0545	0.013279		0.046	0.46058		0.0485	0.57292
										0.0556	0.011579		0.0467	0.43173		0.0493	0.54514
										0.0566	0.010162		0.0474	0.40192		0.0501	0.51667
										0.0576	0.0089474		0.0481	0.37115		0.0509	0.48611
										0.0586	0.0079352		0.0488	0.34038		0.0517	0.45486
										0.0596	0.0070445		0.0495	0.30865		0.0525	0.42153
										0.0606	0.0062753		0.0502	0.27692		0.0533	0.3875
										0.0616	0.0056275		0.0509	0.24615		0.0541	0.35208
										0.0626	0.0050607		0.0516	0.21538		0.0549	0.31667
										0.0636	0.0045344		0.0523	0.18654		0.0558	0.28056
										0.0646	0.0040891		0.053	0.15962		0.0566	0.24514
										0.0657	0.0036883		0.0537	0.13558		0.0574	0.21042
										0.0667	0.003336		0.0544	0.11442		0.0582	0.17778
										0.0677	0.0030202		0.0552	0.095673		0.059	0.14861
										0.0687	0.0027368		0.0559	0.080288		0.0598	0.12222
										0.0697	0.0024858		0.0566	0.067596		0.0606	0.1
										0.0707	0.0022591		0.0573	0.057212		0.0614	0.081944
										0.0717	0.0020567		0.058	0.04875		0.0622	0.067361
										0.0727	0.0018704		0.0587	0.041827		0.063	0.055694
										0.0737	0.0017045		0.0594	0.036154		0.0638	0.046458
										0.0747	0.0015547		0.0601	0.031538		0.0646	0.039167
										0.0758	0.0014211		0.0608	0.027596		0.0655	0.033264
										0.0768	0.0012955		0.0615	0.024327		0.0663	0.028542
										0.0778	0.0011862		0.0622	0.021635		0.0671	0.024722
										0.0788	0.001085		0.0629	0.019231		0.0679	0.021528
										0.0798	0.0009919		0.0636	0.017212		0.0687	0.018889
										0.0808	0.00090688		0.0643	0.015481		0.0695	0.016667
										0.0818	0.00082996		0.0651	0.014038		0.0703	0.014792
										0.0828	0.00076113		0.0658	0.012692		0.0711	0.013194
										0.0838	0.00069636		0.0665	0.011538		0.0719	0.011806
										0.0848	0.00063968		0.0672	0.010481		0.0727	0.010625
										0.0859	0.00058704		0.0679	0.0095962		0.0735	0.0095833
													0.0686	0.0087885		0.0743	0.0086111
													0.0693	0.0080673		0.0752	0.0078472
													0.07	0.0074231		0.076	0.0071528
																0.0768	0.0065
																0.0776	0.0059375
																0.0784	0.0054306
																0.0792	0.0049792
																0.08	0.0045694

## Sheet: Fig. 3b
	UV-vis absorption			UV-vis absorption
	Time / min	Absorbance changes at 433 nm for 1Mono in 97:3 TO/1-propanol		Time / min	Absorbance changes at 433 nm for 1Mono in 97:3 DBE/1-propanol
	3	0.000147		3.0167	-0.000463
	12	-0.000277		12.033	-0.001687
	21	-0.000127		21.05	-0.002247
	30.017	0.000266		30.05	-0.002862
	39.033	1.2e-05		39.067	-0.003879
	48.033	-0.000535		48.083	-0.004508
	57.05	-0.000713		57.1	-0.005532
	66.067	-0.000885		66.1	-0.006369
	75.083	-0.000844		75.1	-0.007113
	84.083	-0.001013		84.117	-0.008453

## Sheet: Fig. 3e
	UV-vis absorption			UV-vis absorption
	Time / min	Absorbance changes at 433 nm for 1AggS in 97:3 TO/1-propanol		Time / min	Absorbance changes at 433 nm for 1AggS in 97:3 DBE/1-propanol
	0	0.003347		3	0.002493
	9	0.003234		12.033	0.00036
	18.017	0.002958		21.033	-0.002095
	27	0.002745		30.05	-0.004524
	36	0.002668		39.067	-0.005106
	45	0.002712		48.067	-0.009762
	54	0.00264		57.083	-0.035675
	63	0.002293		66.083	-0.025015
	72	0.002213		75.1	-0.060583
	81.017	0.001647		84.1	-0.08325
	90	0.001823		93.117	-0.10603
	99	0.001849		102.13	-0.11002
	108	0.001843		111.13	-0.11429
	117.02	0.001724		120.17	-0.12215
	126	0.001549		129.17	-0.12545
	135	0.00095		138.18	-0.13139
	144.02	0.000852		147.2	-0.13461
	153	0.001124		156.2	-0.13305
	162.02	0.000812		165.23	-0.13505
	171	0.000877		174.25	-0.13098
	180	0.001233

## Sheet: Fig. 3h
	UV-vis absorption			UV-vis absorption
	Time / min	97:3 TO/1-propanol		Time / min	97:3 EO/1-propanol
	0	-4.3368e-19		0	-2.3229e-17
	3.0167	0.000327		3.0167	-0.006002
	6.0333	-0.007574		6.0167	-0.010929
	9.0333	-0.009975		9.0167	-0.014641
	12.033	-0.011551		12.017	-0.016738
	15.033	-0.013208		15.017	-0.01838
	18.05	-0.01421		18.033	-0.019118
	21.067	-0.014989		21.033	-0.020121
	24.067	-0.015606		24.033	-0.020324
	27.083	-0.016033		27.05	-0.020566

## Sheet: Fig. 4a
	UV-vis absorption
	Wavelength / nm	Absorbance
		2Mono	2AggS
	450	0.00037547	0.0015209
	449.8	0.00018285	0.0013631
	449.6	0.00035498	0.0014844
	449.4	0.00039923	0.0016336
	449.2	0.00048529	0.0016665
	449	0.00044853	0.0014632
	448.8	0.00029321	0.0013105
	448.6	0.00035718	0.0014082
	448.4	0.00040654	0.0015975
	448.2	0.00043647	0.0015292
	448	0.00044669	0.0014126
	447.8	0.00037933	0.0015108
	447.6	0.00048007	0.0016695
	447.4	0.00044455	0.0016965
	447.2	0.00043564	0.0014772
	447	0.00042115	0.0015087
	446.8	0.0003058	0.0013332
	446.6	0.0005125	0.0013479
	446.4	0.00062891	0.0018434
	446.2	0.00041657	0.001829
	446	0.00046148	0.0017202
	445.8	0.00062238	0.001743
	445.6	0.00058781	0.0017888
	445.4	0.00058348	0.0018878
	445.2	0.00034696	0.0017056
	445	0.00027301	0.0015617
	444.8	0.00067613	0.0017527
	444.6	0.0005498	0.0017713
	444.4	0.00045417	0.0019545
	444.2	0.00067768	0.0021302
	444	0.0004784	0.0018534
	443.8	0.00036478	0.001668
	443.6	0.00069764	0.0019813
	443.4	0.00061371	0.0019004
	443.2	0.00036038	0.0016294
	443	0.0004164	0.0018404
	442.8	0.00048019	0.0018931
	442.6	0.00072805	0.0018908
	442.4	0.00049599	0.0016829
	442.2	0.00035575	0.0016915
	442	0.00054243	0.0020389
	441.8	0.00044015	0.0019343
	441.6	0.00046183	0.0018158
	441.4	0.00042762	0.0018338
	441.2	0.00034453	0.0017951
	441	0.00057688	0.0021019
	440.8	0.00077432	0.0022645
	440.6	0.00068748	0.0019247
	440.4	0.00051321	0.0019384
	440.2	0.0004136	0.0020765
	440	0.00058728	0.0021355
	439.8	0.00062838	0.0022358
	439.6	0.00049771	0.0020821
	439.4	0.00044776	0.001992
	439.2	0.00036139	0.0020912
	439	0.00020364	0.0022528
	438.8	0.00019479	0.0021542
	438.6	0.00043742	0.0023585
	438.4	0.00057077	0.0026606
	438.2	0.00054469	0.0025254
	438	0.00040327	0.0023805
	437.8	0.00039519	0.0021463
	437.6	0.00039596	0.0021495
	437.4	0.00015351	0.0023864
	437.2	0.00015725	0.0024546
	437	0.00042727	0.0024579
	436.8	0.00040131	0.0022457
	436.6	0.00017798	0.0022654
	436.4	0.00042513	0.002432
	436.2	0.00049907	0.0024623
	436	0.00026642	0.0024994
	435.8	0.00030265	0.0025293
	435.6	0.00026529	0.0024661
	435.4	0.0003469	0.00269
	435.2	0.00041129	0.0028234
	435	0.00024498	0.0026107
	434.8	0.00044871	0.0027958
	434.6	0.00069995	0.003251
	434.4	0.00059375	0.0033136
	434.2	0.00048921	0.0032
	434	0.00028828	0.0031813
	433.8	0.00024854	0.0031587
	433.6	0.00047656	0.0035721
	433.4	0.00056168	0.0037867
	433.2	0.00045471	0.0037648
	433	0.00023043	0.0037199
	432.8	0.00031673	0.0037687
	432.6	0.00025775	0.0037067
	432.4	0.00038396	0.0039079
	432.2	0.0007429	0.0043033
	432	0.00056494	0.0041598
	431.8	0.00048642	0.0042332
	431.6	0.00050299	0.0044208
	431.4	0.00050638	0.0045237
	431.2	0.00049961	0.004684
	431	0.00055782	0.0048227
	430.8	0.00046207	0.004889
	430.6	0.00042513	0.0048639
	430.4	0.00065552	0.0051627
	430.2	0.00063147	0.0054675
	430	0.00065505	0.0056767
	429.8	0.00076677	0.0059931
	429.6	0.00056667	0.0060435
	429.4	0.00038598	0.0061114
	429.2	0.00053923	0.0063458
	429	0.00038581	0.0064901
	428.8	0.00040333	0.0067847
	428.6	0.00078287	0.0072238
	428.4	0.0011034	0.0077371
	428.2	0.0009885	0.0078846
	428	0.00077657	0.0080501
	427.8	0.00078037	0.0083564
	427.6	0.0007897	0.008425
	427.4	0.0011053	0.0088134
	427.2	0.0011476	0.0091589
	427	0.0010842	0.0096772
	426.8	0.0010807	0.010183
	426.6	0.0011577	0.010604
	426.4	0.0012415	0.010832
	426.2	0.0012767	0.011178
	426	0.0014929	0.011766
	425.8	0.0015483	0.012169
	425.6	0.0014308	0.012638
	425.4	0.0015585	0.013031
	425.2	0.0016214	0.013489
	425	0.0014318	0.01395
	424.8	0.0013712	0.014485
	424.6	0.0015199	0.015094
	424.4	0.0017954	0.015814
	424.2	0.0021063	0.0165
	424	0.0022757	0.017163
	423.8	0.0022897	0.017885
	423.6	0.0022765	0.018379
	423.4	0.0024168	0.019128
	423.2	0.0028027	0.020012
	423	0.003204	0.020541
	422.8	0.0031171	0.021162
	422.6	0.0029638	0.022104
	422.4	0.0033141	0.023046
	422.2	0.0033643	0.02368
	422	0.0035183	0.024242
	421.8	0.0038867	0.025019
	421.6	0.0041347	0.026051
	421.4	0.0043687	0.026684
	421.2	0.0044834	0.027613
	421	0.0047085	0.02857
	420.8	0.0050391	0.029646
	420.6	0.0055387	0.030818
	420.4	0.0062393	0.031731
	420.2	0.0065433	0.032955
	420	0.0069073	0.033843
	419.8	0.0073034	0.034987
	419.6	0.0076677	0.036105
	419.4	0.008281	0.037023
	419.2	0.0086225	0.037972
	419	0.0091587	0.039016
	418.8	0.0099388	0.040213
	418.6	0.010495	0.041151
	418.4	0.010951	0.042086
	418.2	0.0119	0.043607
	418	0.012893	0.04487
	417.8	0.013408	0.045855
	417.6	0.014152	0.046989
	417.4	0.015107	0.04827
	417.2	0.01588	0.049574
	417	0.016659	0.05023
	416.8	0.017897	0.051578
	416.6	0.01908	0.053109
	416.4	0.019848	0.053958
	416.2	0.021024	0.055109
	416	0.022321	0.056574
	415.8	0.023486	0.057568
	415.6	0.024899	0.058631
	415.4	0.026643	0.060351
	415.2	0.028164	0.061761
	415	0.029478	0.062881
	414.8	0.031143	0.064167
	414.6	0.032852	0.065829
	414.4	0.034718	0.067317
	414.2	0.036838	0.068621
	414	0.03879	0.070073
	413.8	0.040583	0.071274
	413.6	0.042468	0.072473
	413.4	0.044837	0.074265
	413.2	0.047102	0.075968
	413	0.04954	0.077465
	412.8	0.05229	0.079224
	412.6	0.054501	0.080871
	412.4	0.056885	0.082306
	412.2	0.059652	0.083932
	412	0.062556	0.085728
	411.8	0.065474	0.087486
	411.6	0.068251	0.089336
	411.4	0.071308	0.091075
	411.2	0.074631	0.093149
	411	0.078049	0.095297
	410.8	0.08135	0.097189
	410.6	0.084725	0.099332
	410.4	0.088392	0.10127
	410.2	0.092057	0.10339
	410	0.095368	0.10525
	409.8	0.099677	0.10775
	409.6	0.10389	0.10999
	409.4	0.10774	0.11192
	409.2	0.11129	0.11424
	409	0.11507	0.11683
	408.8	0.11934	0.11952
	408.6	0.12325	0.12189
	408.4	0.12751	0.1244
	408.2	0.13152	0.12689
	408	0.13564	0.12909
	407.8	0.14022	0.13147
	407.6	0.14415	0.13376
	407.4	0.14822	0.13638
	407.2	0.15247	0.13897
	407	0.15694	0.1414
	406.8	0.16115	0.14379
	406.6	0.16488	0.14586
	406.4	0.16893	0.14824
	406.2	0.17333	0.15099
	406	0.17765	0.15393
	405.8	0.18178	0.15656
	405.6	0.18586	0.15891
	405.4	0.19013	0.16125
	405.2	0.19386	0.16347
	405	0.19719	0.16511
	404.8	0.20119	0.16744
	404.6	0.20461	0.16976
	404.4	0.20828	0.17191
	404.2	0.21264	0.1746
	404	0.2162	0.17671
	403.8	0.21946	0.17863
	403.6	0.22295	0.18077
	403.4	0.22626	0.18315
	403.2	0.22974	0.18521
	403	0.23317	0.18696
	402.8	0.23608	0.18849
	402.6	0.23873	0.18994
	402.4	0.24172	0.19188
	402.2	0.24493	0.19362
	402	0.24762	0.19496
	401.8	0.25015	0.19641
	401.6	0.25282	0.19814
	401.4	0.25537	0.19978
	401.2	0.25763	0.2011
	401	0.26038	0.2024
	400.8	0.26271	0.20334
	400.6	0.26438	0.20463
	400.4	0.26601	0.20594
	400.2	0.26789	0.20672
	400	0.27005	0.20779
	399.8	0.27203	0.20892
	399.6	0.2734	0.20965
	399.4	0.27469	0.21083
	399.2	0.27627	0.21189
	399	0.27743	0.21262
	398.8	0.27883	0.21344
	398.6	0.28012	0.21432
	398.4	0.28131	0.21544
	398.2	0.28227	0.21616
	398	0.2831	0.21674
	397.8	0.2839	0.21758
	397.6	0.28439	0.21859
	397.4	0.28478	0.21923
	397.2	0.28545	0.21993
	397	0.28639	0.22084
	396.8	0.28691	0.22161
	396.6	0.28687	0.22256
	396.4	0.28736	0.22351
	396.2	0.28766	0.22431
	396	0.28731	0.22465
	395.8	0.28718	0.22534
	395.6	0.28714	0.2263
	395.4	0.28694	0.22702
	395.2	0.28649	0.22789
	395	0.28637	0.22856
	394.8	0.28656	0.2297
	394.6	0.28655	0.23099
	394.4	0.28598	0.23203
	394.2	0.28562	0.23283
	394	0.28543	0.23406
	393.8	0.285	0.23544
	393.6	0.28437	0.2364
	393.4	0.28381	0.23752
	393.2	0.28339	0.23875
	393	0.2825	0.2398
	392.8	0.28162	0.24068
	392.6	0.28134	0.24206
	392.4	0.28103	0.24356
	392.2	0.28055	0.24469
	392	0.28006	0.24575
	391.8	0.27887	0.24674
	391.6	0.2784	0.24803
	391.4	0.27824	0.24955
	391.2	0.27744	0.25043
	391	0.27693	0.25155
	390.8	0.27621	0.25276
	390.6	0.27565	0.25393
	390.4	0.27509	0.2549
	390.2	0.27429	0.25589
	390	0.27396	0.25749
	389.8	0.27362	0.2584
	389.6	0.27309	0.25944
	389.4	0.27292	0.26036
	389.2	0.2729	0.26135
	389	0.2723	0.26271
	388.8	0.27157	0.26365
	388.6	0.27123	0.26511
	388.4	0.2713	0.26626
	388.2	0.27142	0.26707
	388	0.27088	0.268
	387.8	0.27044	0.26889
	387.6	0.27046	0.26978
	387.4	0.27104	0.27127
	387.2	0.27094	0.27233
	387	0.27064	0.27309
	386.8	0.27114	0.27428
	386.6	0.27144	0.27515
	386.4	0.27134	0.27588
	386.2	0.27156	0.27657
	386	0.27219	0.27729
	385.8	0.27246	0.27844
	385.6	0.27262	0.27942
	385.4	0.27256	0.28038
	385.2	0.27266	0.28142
	385	0.27311	0.28181
	384.8	0.27352	0.28245
	384.6	0.27416	0.28349
	384.4	0.27448	0.28476
	384.2	0.27462	0.28565
	384	0.27526	0.28618
	383.8	0.27586	0.28685
	383.6	0.27635	0.28762
	383.4	0.27686	0.28839
	383.2	0.27679	0.28861
	383	0.27701	0.28906
	382.8	0.27773	0.28962
	382.6	0.27819	0.29008
	382.4	0.27855	0.29062
	382.2	0.27884	0.29125
	382	0.27929	0.2919
	381.8	0.27969	0.29197
	381.6	0.27995	0.29206
	381.4	0.28018	0.29211
	381.2	0.2803	0.29211
	381	0.28038	0.29234
	380.8	0.28096	0.29234
	380.6	0.28147	0.29242
	380.4	0.28147	0.29299
	380.2	0.28134	0.29265
	380	0.28136	0.29227
	379.8	0.28154	0.29268
	379.6	0.28181	0.29272
	379.4	0.28241	0.29256
	379.2	0.28246	0.2921
	379	0.28199	0.2914
	378.8	0.28217	0.29107
	378.6	0.28207	0.29085
	378.4	0.2821	0.29088
	378.2	0.28196	0.2903
	378	0.28138	0.28935
	377.8	0.28169	0.2887
	377.6	0.28178	0.28837
	377.4	0.28107	0.28789
	377.2	0.28067	0.28721
	377	0.28059	0.28659
	376.8	0.28031	0.28555
	376.6	0.28024	0.28464
	376.4	0.2799	0.28428
	376.2	0.27967	0.28435
	376	0.27924	0.28366
	375.8	0.2786	0.28247
	375.6	0.27841	0.28175
	375.4	0.27839	0.28089
	375.2	0.27819	0.28018
	375	0.27765	0.27923
	374.8	0.27705	0.27809
	374.6	0.27608	0.27765
	374.4	0.27563	0.27735
	374.2	0.27577	0.27671
	374	0.27536	0.27578
	373.8	0.27434	0.27483
	373.6	0.27389	0.27413
	373.4	0.27396	0.27353
	373.2	0.2738	0.27296
	373	0.27364	0.27194
	372.8	0.27313	0.27094
	372.6	0.27281	0.27052
	372.4	0.27209	0.27017
	372.2	0.27098	0.26903
	372	0.27065	0.26805
	371.8	0.27044	0.26769
	371.6	0.26995	0.26699
	371.4	0.26972	0.26679
	371.2	0.26937	0.26617
	371	0.26938	0.26538
	370.8	0.26912	0.26493
	370.6	0.26811	0.26415
	370.4	0.26755	0.26352
	370.2	0.26703	0.2628
	370	0.26677	0.26287
	369.8	0.26618	0.26253
	369.6	0.26615	0.26151
	369.4	0.2664	0.26052
	369.2	0.26537	0.25958
	369	0.26517	0.25958
	368.8	0.26539	0.25914
	368.6	0.2657	0.25868
	368.4	0.2658	0.25846
	368.2	0.26535	0.25769
	368	0.26575	0.2579
	367.8	0.26554	0.25737
	367.6	0.26473	0.25664
	367.4	0.26468	0.25662
	367.2	0.26526	0.25618
	367	0.26506	0.25571
	366.8	0.2648	0.25542
	366.6	0.26466	0.25493
	366.4	0.26453	0.25397
	366.2	0.26473	0.25353
	366	0.26459	0.25268
	365.8	0.26428	0.25237
	365.6	0.26386	0.25263
	365.4	0.26387	0.25165
	365.2	0.26468	0.25162
	365	0.26529	0.252
	364.8	0.2654	0.25157
	364.6	0.26494	0.2513
	364.4	0.2651	0.25089
	364.2	0.26629	0.25102
	364	0.26715	0.25179
	363.8	0.26745	0.25178
	363.6	0.26697	0.25113
	363.4	0.26643	0.25072
	363.2	0.26701	0.25068
	363	0.26774	0.25024
	362.8	0.26753	0.2495
	362.6	0.26748	0.24923
	362.4	0.26772	0.24912
	362.2	0.26752	0.24913
	362	0.26814	0.2496
	361.8	0.26864	0.24979
	361.6	0.26876	0.24982
	361.4	0.26907	0.24964
	361.2	0.26876	0.24917
	361	0.26969	0.24968
	360.8	0.27032	0.24999
	360.6	0.26972	0.24952
	360.4	0.2697	0.2491
	360.2	0.27026	0.24951
	360	0.27124	0.24951
	359.8	0.271	0.24884
	359.6	0.27115	0.24904
	359.4	0.27176	0.24933
	359.2	0.27165	0.24977
	359	0.27198	0.24969
	358.8	0.27252	0.24998
	358.6	0.27224	0.25054
	358.4	0.27269	0.25068
	358.2	0.27336	0.25051
	358	0.27232	0.24996
	357.8	0.27268	0.24988
	357.6	0.27325	0.2499
	357.4	0.27328	0.25046
	357.2	0.27378	0.25036
	357	0.27367	0.25007
	356.8	0.27347	0.25047
	356.6	0.27356	0.25089
	356.4	0.27354	0.25089
	356.2	0.27298	0.25015
	356	0.27361	0.25101
	355.8	0.27437	0.25121
	355.6	0.27416	0.25069
	355.4	0.2738	0.25073
	355.2	0.27357	0.25004
	355	0.2733	0.25043
	354.8	0.27279	0.25013
	354.6	0.27284	0.24983
	354.4	0.27298	0.24997
	354.2	0.27256	0.24992
	354	0.27207	0.25023
	353.8	0.2717	0.24966
	353.6	0.27174	0.24971
	353.4	0.27233	0.25023
	353.2	0.27182	0.24979
	353	0.27122	0.24975
	352.8	0.27054	0.24993
	352.6	0.26969	0.24908
	352.4	0.27	0.24858
	352.2	0.26943	0.24809
	352	0.26918	0.24767
	351.8	0.26932	0.2478
	351.6	0.26853	0.24795
	351.4	0.26746	0.24754
	351.2	0.26647	0.24664
	351	0.26525	0.24577
	350.8	0.26475	0.24618
	350.6	0.26488	0.24593
	350.4	0.2643	0.245
	350.2	0.26367	0.24567
	350	0.26282	0.24447

## Sheet: Fig. 4b
	Absorbance changes at 397 nm			Absorbance changes at 397 nm
	Time / min	2Mono in 97:3 TO/1-propanol		Time / min	2Mono with 1AggL in 97:3 TO/1-propanol
	2.9833	0.002885		2.9833	0.000546
	11.983	0.001187		11.983	-0.009749
	21	0.002223		21	-0.015882
	29.983	0.001207		29.983	-0.022266
	39	0.001122		38.983	-0.026954
	47.983	0.001405		48	-0.030372
	57	0.001758		57	-0.033977
	65.983	0.001435		65.983	-0.03655
	75	0.001865		75	-0.038768
	83.983	0.003011		83.983	-0.041604
	93	0.001579		93	-0.043181
	102	0.002538		102	-0.0445
	110.98	0.001128		111	-0.046076
	120	0.001684		119.98	-0.04739
	128.98	0.001304		129	-0.0475
	138	0.000375		137.98	-0.048923
	146.98	2.2e-05		146.98	-0.049483
	155.98	0.000984		155.98	-0.049701
	164.98	1.3e-05		165	-0.050923
	174	0.001209		174	-0.051056
	182.98	0.00057		182.98	-0.051848

## Sheet: Fig. 4c
	Absorbance changes
	1-propanol volume fraction	397 nm	433 nm
	3	-2e-06	-2e-07
	3.5	0.019266	-0.0005929
	4	0.046082	-0.0001897
	4.5	0.064994	-0.0017971
	5	0.071703	-0.0008105
	5.5	0.073024	0.0015403
	6	0.071687	0.0015099
	6.5	0.070352	0.0012571
	7	0.068717	0.0010315

[truncated: 1 more sheets: Fig. 4d]
